# Supplementary material for: Encouraging Hearing Loss Prevention in Music Listeners Using Personalized Technology: Questionnaire Study
Source: JMIR Form Res. 2022 Jun 27;6(6):e24903. doi: 10.2196/24903 (PMC9274393; doi:10.2196/24903)
Supplement: Multimedia Appendix 2 [file formative_v6i6e24903_app2.xlsx]

## Sheet: First MTurk Batch (100)
Timestamp	If you have read and understand the above statements, please click the button below to indicate your consent to participate in this study.	What is your current age?	Before this survey, had you heard of Noise Induced Hearing Loss (NIHL)?	Do you believe you are at risk for developing NIHL?	Have you been diagnosed with NIHL?	What do you believe was the cause of your hearing loss?	Do you do anything to actively prevent NIHL?	Do you track the exact decibel level of sounds that enter your ear or do you estimate an appropriate loudness based on personal preference?	How do you prevent NIHL?	Would you like to receive some notification about your risk of developing NIHL from music or the environment around you?	Would you lower the volume of audio entering your ear if you were reminded to?	Please select all of the notification methods that you would prefer to receive. If you prefer none of the methods please only select "None".	If there is anything else you would like to share about NIHL or how technology might be used to help prevent NIHL, please do so here.	Are you completing this survey as an MTurk worker?	Please type your MTurk Worker ID here. If your ID is not recorded here or cannot be found during batch review, your work will be rejected from MTurk.
2020-07-13 11:29:37	Yes, I wish to participate in this survey.	19-30	Yes	Little Risk	Yes	Loud Sounds Over Time	Yes	Numbers	great	Definitely	Probably	External Visual Notifications (e.g. a display on your phone case), Visual Notifications On Your Phone (e.g. on an app or the phone's lock screen).	good
2020-07-13 11:29:46	Yes, I wish to participate in this survey.	19-30	Yes	No Risk	Yes	Congenital Problem	Yes	Numbers	yes	Definitely	Definitely	Audio Notifications (e.g. a message through your earbuds)	yes
2020-07-13 11:30:05	Yes, I wish to participate in this survey.	19-30	No	Moderate Risk	Yes	Age Related	Yes	Numbers	by the surgery	Probably	Probably	None	nothing
2020-07-13 11:30:06	Yes, I wish to participate in this survey.	19-30	Yes	Little Risk	No		No			Probably	Definitely	Audio Notifications (e.g. a message through your earbuds), External Visual Notifications (e.g. a display on your phone case), Visual Notifications On Your Phone (e.g. on an app or the phone's lock screen).
2020-07-13 11:30:08	Yes, I wish to participate in this survey.	31-50	No	No Risk	Yes	Don't Know	No			Maybe	Maybe	None	good
2020-07-13 11:30:08	Yes, I wish to participate in this survey.	19-30	No	No Risk	No		No			Definitely	Probably	Audio Notifications (e.g. a message through your earbuds)
2020-07-13 11:30:11	Yes, I wish to participate in this survey.	19-30	No	High Risk	No		No			Probably	Probably	Visual Notifications On Your Phone (e.g. on an app or the phone's lock screen).
2020-07-13 11:30:21	Yes, I wish to participate in this survey.	19-30	Yes	Little Risk	Yes	Loud Sounds Over Time	Yes	Numbers	NIHL Is to be better than that other.	Probably	Probably	None	good well
2020-07-13 11:30:23	Yes, I wish to participate in this survey.	31-50	Yes	Moderate Risk	Yes	Loud Sounds Over Time	Yes	Estimate	no	Maybe	Maybe	None	nothing
2020-07-13 11:30:24	Yes, I wish to participate in this survey.	19-30	Yes	Moderate Risk	No		Yes	Numbers	to use some machines tocdure	Probably	Probably Not	External Visual Notifications (e.g. a display on your phone case), Visual Notifications On Your Phone (e.g. on an app or the phone's lock screen).	nhl is the problem which can be cure.
2020-07-13 11:30:24	Yes, I wish to participate in this survey.	19-30	Yes	Moderate Risk	No		Yes	Estimate	I Try not to listen to my music too loud anymore. When I was younger it was an issue forme.	Probably Not	Probably	External Visual Notifications (e.g. a display on your phone case)
2020-07-13 11:30:25	Yes, I wish to participate in this survey.	31-50	No	Little Risk	No		Yes	Numbers	I limit the amount of volume I listen to things.	Maybe	Definitely	Audio Notifications (e.g. a message through your earbuds), External Visual Notifications (e.g. a display on your phone case), Visual Notifications On Your Phone (e.g. on an app or the phone's lock screen).	N/A
2020-07-13 11:30:26	Yes, I wish to participate in this survey.	31-50	Yes	Moderate Risk	Yes	Age Related	Yes	Numbers	NO	Definitely	Definitely	External Visual Notifications (e.g. a display on your phone case)	NO
2020-07-13 11:30:34	Yes, I wish to participate in this survey.	19-30	Yes	Moderate Risk	No		No			Maybe	Maybe	None	nothing
2020-07-13 11:30:38	Yes, I wish to participate in this survey.	19-30	Yes	Little Risk	Yes	Loud Sounds Over Time	Yes	Estimate	I PREVENT A ESTIMATE IT IS CORRECT FOR ME	Maybe	Probably	None	NOTHING
2020-07-13 11:30:41	Yes, I wish to participate in this survey.	19-30	Yes	No Risk	Yes	Congenital Problem	Yes	Numbers	Know which noises can cause damage	Definitely	Definitely	Audio Notifications (e.g. a message through your earbuds)	NICE
2020-07-13 11:30:41	Yes, I wish to participate in this survey.	19-30	Yes	Little Risk	Yes	A Single Loud Noise	Yes	Estimate	i DON'T KNOW	Maybe	Probably	None	NO
2020-07-13 11:30:42	Yes, I wish to participate in this survey.	19-30	Yes	High Risk	Yes	Loud Sounds Over Time	Yes	Numbers	Avoid or limit exposure to excessively loud sounds.	Probably	Probably	None	no
2020-07-13 11:30:45	Yes, I wish to participate in this survey.	19-30	No	Extreme Risk	No		Yes	Numbers	earmuffs	Definitely	Definitely	External Visual Notifications (e.g. a display on your phone case)
2020-07-13 11:30:49	Yes, I wish to participate in this survey.	19-30	No	No Risk	No		No			Maybe	Probably	Visual Notifications On Your Phone (e.g. on an app or the phone's lock screen).	The tech should be able to adjust to sounds in different apps. Certain apps can gave louder sounds.
2020-07-13 11:30:58	Yes, I wish to participate in this survey.	51+	No	Moderate Risk	No		No			Maybe	Probably Not	None	NOTHING
2020-07-13 11:30:59	Yes, I wish to participate in this survey.	19-30	Yes	High Risk	Yes	Age Related	Yes	Numbers	VERY BAD	Definitely	Definitely	None
2020-07-13 11:31:04	Yes, I wish to participate in this survey.	51+	Yes	Extreme Risk	Yes	Congenital Problem	Yes	Numbers	extremely...	Definitely	Definitely	None
2020-07-13 11:31:04	Yes, I wish to participate in this survey.	31-50	Yes	High Risk	Yes	A Single Loud Noise	Yes	Estimate	Avoid or limit exposure to excessively loud sounds. Turn down the volume of music systems. Move away from the source of loud sounds when possible. Use hearing protection devices when it is not feasible to avoid exposure to loud sounds or reduce them to a safe level.	Maybe	Probably	None	NOTHING
2020-07-13 11:31:07	Yes, I wish to participate in this survey.	19-30	Yes	High Risk	No		Yes	Estimate	I am a classical musician (flutist) and I wear protective ear plugs whenever I feel that I am practicing or rehearsing something that could damage my ears.	Definitely	Definitely	Visual Notifications On Your Phone (e.g. on an app or the phone's lock screen).	Maybe a step-by-step guide on how to listen to music safely (with earbuds, through a speaker, etc.)
2020-07-13 11:31:10	Yes, I wish to participate in this survey.	31-50	Yes	Moderate Risk	Yes	Loud Sounds Over Time	No			Definitely	Definitely	Audio Notifications (e.g. a message through your earbuds), External Visual Notifications (e.g. a display on your phone case), Visual Notifications On Your Phone (e.g. on an app or the phone's lock screen).
2020-07-13 11:31:14	Yes, I wish to participate in this survey.	31-50	Yes	Moderate Risk	Yes	Loud Sounds Over Time	Yes	Estimate	Know which noises can cause damage (those at or above 85 dBA). Wear earplugs or other protective devices when involved in a loud activity (activity-specific earplugs and earmuffs are available at hardware and sporting goods stores). If you can't reduce the noise or protect yourself from it, move away from it.	Definitely	Definitely	Audio Notifications (e.g. a message through your earbuds), External Visual Notifications (e.g. a display on your phone case), Visual Notifications On Your Phone (e.g. on an app or the phone's lock screen).	Minimize your exposure to loud noises that are persistent. Never listen to music through headphones or ear buds with the volume all the way up. Wear ear plugs or protective earmuffs during any activity that exposes you to noise at or above 85 decibels.
2020-07-13 11:31:15	Yes, I wish to participate in this survey.	31-50	Yes	Little Risk	No		No			Maybe	Definitely	None	No comments
2020-07-13 11:31:16	Yes, I wish to participate in this survey.	19-30	Yes	High Risk	No		Yes	Estimate	PROPERLY FITTED HEARING AIDS ARE THE BEST SOLUTION FOR THE NIHL	Maybe	Definitely	Audio Notifications (e.g. a message through your earbuds), External Visual Notifications (e.g. a display on your phone case), Visual Notifications On Your Phone (e.g. on an app or the phone's lock screen).	NOTHING
2020-07-13 11:31:21	Yes, I wish to participate in this survey.	31-50	No	Little Risk	No		No			Maybe	Probably	Audio Notifications (e.g. a message through your earbuds), External Visual Notifications (e.g. a display on your phone case), Visual Notifications On Your Phone (e.g. on an app or the phone's lock screen).	IT HELPS.
2020-07-13 11:31:21	Yes, I wish to participate in this survey.	31-50	No	Moderate Risk	No		No			Definitely	Probably	Visual Notifications On Your Phone (e.g. on an app or the phone's lock screen).
2020-07-13 11:31:23	Yes, I wish to participate in this survey.	19-30	Yes	Little Risk	No		No			Maybe	Probably Not	Audio Notifications (e.g. a message through your earbuds)	its very useful for patience who have deficiency
2020-07-13 11:31:29	Yes, I wish to participate in this survey.	19-30	Yes	Moderate Risk	No		No			Probably	Probably	Audio Notifications (e.g. a message through your earbuds), External Visual Notifications (e.g. a display on your phone case)	No thanks.
2020-07-13 11:31:30	Yes, I wish to participate in this survey.	19-30	No	Little Risk	No		No			Definitely	Maybe	Visual Notifications On Your Phone (e.g. on an app or the phone's lock screen).	no
2020-07-13 11:31:32	Yes, I wish to participate in this survey.	19-30	Yes	Moderate Risk	No		Yes	Numbers	by using some hearing machines.	Probably	Maybe	Audio Notifications (e.g. a message through your earbuds), External Visual Notifications (e.g. a display on your phone case)	nihl can be cured.
2020-07-13 11:31:33	Yes, I wish to participate in this survey.	51+	No	Moderate Risk	Yes	Loud Sounds Over Time	Yes	Numbers	Wear earplugs or other protective devices when involved in a loud activity (activity-specific earplugs and earmuffs are available at hardware and sporting goods stores). If you can't reduce the noise or protect yourself from it, move away from it. Be alert to hazardous noises in the environment.	Probably	Probably	None	NOTHING
2020-07-13 11:31:47	Yes, I wish to participate in this survey.	51+	No	Moderate Risk	No		Yes	Numbers	like	Maybe	Maybe	Visual Notifications On Your Phone (e.g. on an app or the phone's lock screen).	like
2020-07-13 11:31:51	Yes, I wish to participate in this survey.	19-30	Yes	Little Risk	Yes	Don't Know	Yes	Estimate	Know which noises can cause damage (those at or above 85 dBA). Wear earplugs or other protective devices when involved in a loud activity (activity-specific earplugs and earmuffs are available at hardware and sporting goods stores)	Maybe	Maybe	None	this technology improvement quickly to clear the proplem
2020-07-13 11:31:52	Yes, I wish to participate in this survey.	19-30	No	Moderate Risk	Yes	Age Related	Yes	Numbers	Know which noises can cause damage (those at or above 85 dBA). Wear earplugs or other protective devices when involved in a loud activity	Definitely	Definitely	Audio Notifications (e.g. a message through your earbuds), External Visual Notifications (e.g. a display on your phone case)	nothing
2020-07-13 11:31:52	Yes, I wish to participate in this survey.	19-30	No	High Risk	Yes	A Single Loud Noise	Yes	Numbers	EARBUD	Definitely	Definitely	Audio Notifications (e.g. a message through your earbuds)
2020-07-13 11:31:54	Yes, I wish to participate in this survey.	31-50	Yes	Moderate Risk	No		Yes	Estimate	I will do some ear sugery or wearing AI machine	Probably	Maybe	Audio Notifications (e.g. a message through your earbuds), External Visual Notifications (e.g. a display on your phone case), Visual Notifications On Your Phone (e.g. on an app or the phone's lock screen).	Nothing
2020-07-13 11:31:54	Yes, I wish to participate in this survey.	31-50	Yes	Moderate Risk	No		No			Maybe	Maybe	None	None
2020-07-13 11:31:57	Yes, I wish to participate in this survey.	19-30	Yes	Moderate Risk	Yes	A Single Loud Noise	Yes	Numbers	I have treatment	Probably	Maybe	None	I am not share anything
2020-07-13 11:32:08	Yes, I wish to participate in this survey.	19-30	Yes	Moderate Risk	Yes	Age Related	Yes	Numbers	Every day, we experience sound in our environment, such as the sounds from television and radio, household appliances, and traffic. Normally, these sounds are at safe levels that don’t damage our hearing. But sounds can be harmful when they are too loud, even for a brief time, or when they are both loud and long-lasting. These sounds can damage sensitive structures in the inner ear and cause nois…	Maybe	Definitely	None	When exposed to loud noise over a long period the symptoms for induced hearing loss, which will gradually increase, are as follows. After leaving a crowded noisy area such as a party, patients may experience a fullness in the ears. Patients have trouble understanding speech, even though they can hear people talking. They report ringing, humming, or other sounds in the ear–tinnitus–perception of s…
2020-07-13 11:32:18	Yes, I wish to participate in this survey.	51+	Yes	Moderate Risk	Yes	Age Related	Yes	Numbers	move away from sources of loud noises (such as loudspeakers) try to take a break from the noise every 15 minutes. give your hearing about 18 hours to recover after exposure to lots of loud noise.	Maybe	Probably	None	Wear earplugs or other protective devices when involved in a loud activity (activity-specific earplugs and earmuffs are available at hardware and sporting goods stores). If you can't reduce the noise or protect yourself from it, move away from it. Be alert to hazardous noises in the environment
2020-07-13 11:32:20	Yes, I wish to participate in this survey.	31-50	Yes	Moderate Risk	Yes	A Single Loud Noise	Yes	Estimate	Avoid or limit exposure to excessively loud sounds.Turn down the volume of music systems	Probably	Definitely	Audio Notifications (e.g. a message through your earbuds), External Visual Notifications (e.g. a display on your phone case), Visual Notifications On Your Phone (e.g. on an app or the phone's lock screen).	Normally, these sounds are at safe levels that don't damage our hearing.NIHL can be immediate or it can take a long time to be noticeable. It can be temporary or permanent, and it can affect one ear or both ears
2020-07-13 11:32:29	Yes, I wish to participate in this survey.	31-50	Yes	Moderate Risk	No		Yes	Numbers	If you can't reduce the noise or protect yourself from it, move away from it	Probably	Probably	None	na
2020-07-13 11:32:37	Yes, I wish to participate in this survey.	31-50	Yes	Little Risk	Yes	A Single Loud Noise	Yes	Numbers	Good immunity power of genre	Probably	Definitely	None	secure using
2020-07-13 11:32:40	Yes, I wish to participate in this survey.	19-30	Yes	No Risk	Yes	A Single Loud Noise	Yes	Numbers	interest	Definitely	Probably	Audio Notifications (e.g. a message through your earbuds), External Visual Notifications (e.g. a display on your phone case)
2020-07-13 11:32:40	Yes, I wish to participate in this survey.	19-30	No	No Risk	No		No			Maybe	Probably	Visual Notifications On Your Phone (e.g. on an app or the phone's lock screen).	I have nothing additional to add
2020-07-13 11:32:44	Yes, I wish to participate in this survey.	31-50	Yes	Little Risk	No		No			Probably	Probably	External Visual Notifications (e.g. a display on your phone case)	no
2020-07-13 11:32:54	Yes, I wish to participate in this survey.	31-50	Yes	No Risk	No		Yes	Estimate	Maintaining a normal weight and eating a healthy diet	Probably	Definitely	Audio Notifications (e.g. a message through your earbuds), External Visual Notifications (e.g. a display on your phone case), Visual Notifications On Your Phone (e.g. on an app or the phone's lock screen).	we may avoid unnecessary exposure to radiation
2020-07-13 11:33:00	Yes, I wish to participate in this survey.	19-30	Yes	Moderate Risk	Yes	Congenital Problem	Yes	Estimate	none	Probably	Definitely	None	none
2020-07-13 11:33:04	Yes, I wish to participate in this survey.	19-30	Yes	No Risk	Yes	Age Related	Yes	Estimate	Avoid or limit exposure to excessively loud sounds	Definitely	Definitely	None	Its very useful for hearing problem
2020-07-13 11:33:04	Yes, I wish to participate in this survey.	51+	Yes	No Risk	Yes	Age Related	Yes	Estimate	avoid to excessively loud sounds	Maybe	Maybe	None	none
2020-07-13 11:33:12	Yes, I wish to participate in this survey.	31-50	Yes	No Risk	Yes	Congenital Problem	Yes	Numbers	GOOD	Maybe	Probably	None	NO
2020-07-13 11:33:14	Yes, I wish to participate in this survey.	31-50	Yes	High Risk	Yes	Loud Sounds Over Time	Yes	Numbers	NO	Probably	Probably	None	NO
2020-07-13 11:33:23	Yes, I wish to participate in this survey.	19-30	Yes	No Risk	Yes	Loud Sounds Over Time	Yes	Numbers	To had clear lane.	Probably	Definitely	External Visual Notifications (e.g. a display on your phone case)	Nothing
2020-07-13 11:33:36	Yes, I wish to participate in this survey.	19-30	Yes	Moderate Risk	Yes	Loud Sounds Over Time	Yes	Estimate	Avoid or limit exposure to excessively loud sounds.	Maybe	Maybe	None	NIHL can be immediate or it can take a long time to be noticeable
2020-07-13 11:33:48	Yes, I wish to participate in this survey.	31-50	Yes	Little Risk	Yes	A Single Loud Noise	Yes	Estimate	The first and most important step to preventing NIHL is awareness of the noise levels around you. Exposure to sounds	Probably	Probably	None	This can result in permanent sensorineural hearing loss.
2020-07-13 11:33:53	Yes, I wish to participate in this survey.	31-50	No	Moderate Risk	No		No			Maybe	Maybe	Visual Notifications On Your Phone (e.g. on an app or the phone's lock screen).	Noise-induced hearing loss (NIHL) is hearing impairment resulting from exposure to loud sound. People may have a loss of perception of a narrow range of frequencies or impaired perception of sound including sensitivity to sound or ringing in the ears.
2020-07-13 11:35:09	Yes, I wish to participate in this survey.	19-30	Yes	No Risk	Yes	Congenital Problem	Yes	Numbers	know which noises	Definitely	Definitely	Audio Notifications (e.g. a message through your earbuds)	nice
2020-07-13 11:35:16	Yes, I wish to participate in this survey.	19-30	Yes	Little Risk	No		No			Maybe	Probably	Audio Notifications (e.g. a message through your earbuds), External Visual Notifications (e.g. a display on your phone case)	None
2020-07-13 11:35:36	Yes, I wish to participate in this survey.	19-30	Yes	High Risk	Yes	Loud Sounds Over Time	Yes	Numbers	Avoid or limit exposure to excessively loud sounds.	Probably	Probably	None	no
2020-07-13 11:35:44	Yes, I wish to participate in this survey.	19-30	No	Moderate Risk	Yes	Age Related	Yes	Estimate	Turn your music down, especially when using headphones.	Probably	Maybe	Audio Notifications (e.g. a message through your earbuds), External Visual Notifications (e.g. a display on your phone case), Visual Notifications On Your Phone (e.g. on an app or the phone's lock screen).	NONE
2020-07-13 11:35:45	Yes, I wish to participate in this survey.	51+	No	Little Risk	No		No			Probably	Probably	None	Be safe
2020-07-13 11:35:45	Yes, I wish to participate in this survey.	19-30	Yes	Little Risk	Yes	Congenital Problem	Yes	Numbers	yes	Definitely	Definitely	Audio Notifications (e.g. a message through your earbuds)	yes
2020-07-13 11:35:58	Yes, I wish to participate in this survey.	19-30	Yes	Moderate Risk	Yes	Age Related	Yes	Numbers	move away from sources of loud noises	Probably	Definitely	Audio Notifications (e.g. a message through your earbuds)	In response to loud sounds, the tensor tympani muscle tightens the eardrum
2020-07-13 11:36:00	Yes, I wish to participate in this survey.	19-30	Yes	Moderate Risk	No		No			Maybe	Maybe	None	nothing
2020-07-13 11:36:06	Yes, I wish to participate in this survey.	19-30	No	Little Risk	No		Yes	Estimate	diagonse	Probably	Probably	Audio Notifications (e.g. a message through your earbuds)	no
2020-07-13 11:36:08	Yes, I wish to participate in this survey.	19-30	Yes	High Risk	Yes	Congenital Problem	Yes	Numbers	yes	Definitely	Definitely	Audio Notifications (e.g. a message through your earbuds)	2
2020-07-13 11:36:13	Yes, I wish to participate in this survey.	19-30	Yes	Little Risk	Yes	Congenital Problem	Yes	Numbers	knowwhich noises	Definitely	Definitely	External Visual Notifications (e.g. a display on your phone case)	nice
2020-07-13 11:36:17	Yes, I wish to participate in this survey.	19-30	Yes	Moderate Risk	Yes	A Single Loud Noise	Yes	Estimate	Please describe how you prevent NIHL *	Probably	Maybe	External Visual Notifications (e.g. a display on your phone case)	Noise-induced hearing loss (NIHL) is hearing impairment resulting from exposure to loud ... There are a variety of prevention strategies available to avoid or reduce ... Tinnitus is described as hearing a sound when an external sound is not that
2020-07-13 11:36:22	Yes, I wish to participate in this survey.	31-50	Yes	Little Risk	Yes	Loud Sounds Over Time	Yes	Numbers	Know which noises can cause damage (those at or above 85 dBA). Wear earplugs or other protective devices when involved in a loud activity (activity-specific earplugs and earmuffs are available at hardware and sporting goods stores).	Probably	Probably	External Visual Notifications (e.g. a display on your phone case)	good
2020-07-13 11:36:25	Yes, I wish to participate in this survey.	19-30	Yes	Little Risk	Yes	Congenital Problem	Yes	Numbers	yes	Definitely	Definitely	Audio Notifications (e.g. a message through your earbuds)
2020-07-13 11:36:33	Yes, I wish to participate in this survey.	19-30	Yes	No Risk	Yes	Loud Sounds Over Time	Yes	Estimate	CLOSING EARS	Definitely	Definitely	Audio Notifications (e.g. a message through your earbuds), External Visual Notifications (e.g. a display on your phone case), Visual Notifications On Your Phone (e.g. on an app or the phone's lock screen).	YES
2020-07-13 11:36:36	Yes, I wish to participate in this survey.	19-30	Yes	Moderate Risk	No		Yes	Numbers	Avoiding behaviours that increase the change of getting AIDS and hepatitis C infections , both of which weaken the immune system	Maybe	Probably	None	Avoiding unnecessary exposure to radiation
2020-07-13 11:36:52	Yes, I wish to participate in this survey.	19-30	Yes	Moderate Risk	Yes	Loud Sounds Over Time	Yes	Numbers	NO	Probably	Probably	Audio Notifications (e.g. a message through your earbuds)	NO
2020-07-13 11:36:54	Yes, I wish to participate in this survey.	19-30	No	Moderate Risk	Yes	Don't Know	No			Maybe	Maybe	None	NOTHING
2020-07-13 11:36:56	Yes, I wish to participate in this survey.	51+	Yes	Moderate Risk	Yes	Age Related	Yes	Estimate	Wear earplugs or other protective devices when involved in a loud activity (activity-specific earplugs and earmuffs are available at hardware and sporting goods stores). If you can't reduce the noise or protect yourself from it, move away from it. Be alert to hazardous noises in the environment.	Probably Not	Probably Not	None	NO
2020-07-13 11:36:59	Yes, I wish to participate in this survey.	19-30	No	Moderate Risk	Yes	Loud Sounds Over Time	No			Probably	Maybe	None	NOTHING
2020-07-13 11:37:12	Yes, I wish to participate in this survey.	19-30	Yes	Little Risk	Yes	Loud Sounds Over Time	Yes	Numbers	yes	Probably	Maybe	Audio Notifications (e.g. a message through your earbuds)	yes
2020-07-13 11:37:17	Yes, I wish to participate in this survey.	31-50	Yes	Moderate Risk	Yes	A Single Loud Noise	Yes	Estimate	Avoid or limit exposure to excessively loud sounds. Turn down the volume of music systems. Move away from the source of loud sounds when possible. Use hearing protection devices when it is not feasible to avoid exposure to loud sounds or reduce them to a safe level	Definitely	Definitely	Audio Notifications (e.g. a message through your earbuds), Visual Notifications On Your Phone (e.g. on an app or the phone's lock screen).	Can hearing damage and noise induced hearing loss be reversed or is there a cure for noise-induced hearing loss.? Unfortunately not. Once the hair cells in the inner ear have been damaged by noise exposure, they have suffered permanent damage and cannot be restored
2020-07-13 11:37:18	Yes, I wish to participate in this survey.	31-50	No	Moderate Risk	No		No			Maybe	Maybe	None	no
2020-07-13 11:37:29	Yes, I wish to participate in this survey.	19-30	No	Moderate Risk	Yes	A Single Loud Noise	Yes	Numbers	4	Probably	Probably	None	NOTHING
2020-07-13 11:37:32	Yes, I wish to participate in this survey.	19-30	No	Moderate Risk	Yes	Loud Sounds Over Time	Yes	Numbers	Know which noises can cause damage (those at or above 85 dBA).	Maybe	Maybe	None	NOTHING
2020-07-13 11:37:35	Yes, I wish to participate in this survey.	31-50	Yes	Moderate Risk	Yes	A Single Loud Noise	Yes	Numbers	4	Maybe	Maybe	None	NOTHING
2020-07-13 11:37:36	Yes, I wish to participate in this survey.	19-30	No	Little Risk	Yes	Loud Sounds Over Time	Yes	Numbers	5	Maybe	Probably	None	NOTHING
2020-07-13 11:37:37	Yes, I wish to participate in this survey.	19-30	Yes	Moderate Risk	Yes	A Single Loud Noise	Yes	Estimate	parents should listen to the toy and if it sounds loud avoid	Maybe	Probably	External Visual Notifications (e.g. a display on your phone case)	Preventing Noise-Induced Hearing Loss. Avoid or limit exposure to excessively loud sounds. Turn down the volume of music systems. Move away from the source of loud sounds when possible. Use hearing protection devices when it is not feasible to avoid exposure to loud sounds or reduce them to a safe level
2020-07-13 11:37:41	Yes, I wish to participate in this survey.	31-50	Yes	Moderate Risk	Yes	Don't Know	No			Maybe	Maybe	None	NOTHING
2020-07-13 11:38:05	Yes, I wish to participate in this survey.	19-30	Yes	Moderate Risk	Yes	Loud Sounds Over Time	Yes	Numbers	yes	Probably	Probably	External Visual Notifications (e.g. a display on your phone case)	yes
2020-07-13 11:38:09	Yes, I wish to participate in this survey.	31-50	Yes	Little Risk	Yes	A Single Loud Noise	Yes	Numbers	Avoid or limit exposure to excessively loud sounds.	Maybe	Probably	Audio Notifications (e.g. a message through your earbuds)	It is characterized as sensorineural hearing loss and is usually bilateral
2020-07-13 11:38:29	Yes, I wish to participate in this survey.	19-30	Yes	Little Risk	Yes	Congenital Problem	Yes	Numbers	NO	Maybe	Probably	Audio Notifications (e.g. a message through your earbuds), External Visual Notifications (e.g. a display on your phone case)	NO
2020-07-13 11:38:45	Yes, I wish to participate in this survey.	31-50	No	High Risk	Yes	Congenital Problem	Yes	Numbers	bell sound over noise	Definitely	Definitely	None	useful of information
2020-07-13 11:39:08	Yes, I wish to participate in this survey.	19-30	Yes	Little Risk	Yes	Loud Sounds Over Time	Yes	Numbers	yes	Probably	Definitely	External Visual Notifications (e.g. a display on your phone case)	yes
2020-07-13 11:39:57	Yes, I wish to participate in this survey.	19-30	Yes	Moderate Risk	Yes	Age Related	Yes	Numbers	earplugs and earmuffs are available at hardware and sporting goods stores). If you can't reduce the noise or protect yourself from it, move away from it. Be alert to hazardous noises in the environment	Definitely	Probably	External Visual Notifications (e.g. a display on your phone case)	Employers today are responsible for preventing NIHL by controlling hazardous noise exposures through the use of engineering controls,.
2020-07-13 11:39:59	Yes, I wish to participate in this survey.	19-30	Yes	No Risk	Yes	Congenital Problem	Yes	Numbers	yes	Definitely	Definitely	Audio Notifications (e.g. a message through your earbuds)
2020-07-13 11:40:29	Yes, I wish to participate in this survey.	19-30	Yes	Moderate Risk	Yes	A Single Loud Noise	Yes	Estimate	The National Ice Hockey League is a set of semi-professional ice hockey leagues administered by the English Ice Hockey Association. It is currently the second tier of British ice hockey	Maybe	Probably	External Visual Notifications (e.g. a display on your phone case), Visual Notifications On Your Phone (e.g. on an app or the phone's lock screen).	VERY GOOD
2020-07-13 11:41:13	Yes, I wish to participate in this survey.	51+	Yes	No Risk	No		Yes	Estimate	no	Maybe	Maybe	External Visual Notifications (e.g. a display on your phone case)	no
2020-07-13 11:41:19	Yes, I wish to participate in this survey.	19-30	Yes	Little Risk	No		No			Probably	Maybe	None
2020-07-13 11:41:29	No, I decline the opportunity to participate in this survey. Your data will be deleted from the collected responses.	19-30	No	Moderate Risk	Yes	Loud Sounds Over Time	Yes	Numbers	Know which noises can cause damage	Probably	Maybe	None	NOTHING
2020-07-13 11:41:33	Yes, I wish to participate in this survey.	31-50	No	Moderate Risk	Yes	Loud Sounds Over Time	Yes	Numbers	Know which noises can cause damage (those at or above 85 dBA).	Maybe	Maybe	None	NOTHING
2020-07-13 11:41:35	Yes, I wish to participate in this survey.	19-30	Yes	Moderate Risk	No		No			Maybe	Maybe	None	nothing
2020-07-13 11:41:54	Yes, I wish to participate in this survey.	31-50	Yes	Moderate Risk	No		Yes	Numbers	Know which noises can cause damage (those at or above 85 dBA). Wear earplugs or other protective devices when involved in a loud activity (activity-specific earplugs and earmuffs are available at hardware and sporting goods stores). If you can't reduce the noise or protect yourself from it, move away from it.	Probably	Probably	None
2020-07-13 11:42:00	Yes, I wish to participate in this survey.	19-30	Yes	Little Risk	Yes	A Single Loud Noise	Yes	Numbers	yes	Probably	Maybe	External Visual Notifications (e.g. a display on your phone case)	yes
2020-07-13 11:43:07	Yes, I wish to participate in this survey.	19-30	Yes	No Risk	Yes	Age Related	Yes	Numbers	Can hearing damage and noise induced hearing loss be reversed or is there a cure for noise-induced hearing loss.	Definitely	Definitely	None	Avoid or limit exposure to excessively loud sounds. Turn down the volume of music systems
2020-07-13 11:44:36	Yes, I wish to participate in this survey.	31-50	Yes	No Risk	Yes	Congenital Problem	Yes	Numbers	most	Definitely	Definitely	None	good
2020-07-13 11:44:37	Yes, I wish to participate in this survey.	31-50	Yes	Moderate Risk	Yes	Loud Sounds Over Time	Yes	Numbers	NOISE INCLUDE HEARING LOSS	Probably	Maybe	None	(NIHL) is hearing impairment resulting from exposure to loud sound.
2020-07-13 11:45:39	Yes, I wish to participate in this survey.	19-30	Yes	No Risk	Yes	Age Related	Yes	Numbers	yes	Definitely	Definitely	Audio Notifications (e.g. a message through your earbuds)
2020-07-13 11:49:02	No, I decline the opportunity to participate in this survey. Your data will be deleted from the collected responses.	19-30	Yes	Little Risk	No		No			Probably	Maybe	Audio Notifications (e.g. a message through your earbuds)
0:19:25.265000

## Sheet: Second Batch (10), Third Batch 
Timestamp	If you have read and understand the above statements, please click the button below to indicate your consent to participate in this study.	What is your current age?	Before this survey, had you heard of Noise Induced Hearing Loss (NIHL)?	Do you believe you are at risk for developing NIHL?	Have you been diagnosed with NIHL?	What do you believe was the cause of your hearing loss?	Do you do anything to actively prevent NIHL?	Do you estimate an appropriate loudness based on personal preference or do you track the exact decibel level of every sound that enters your ear?	What do you do to actively prevent NIHL?	Would you like to receive some notification about your risk of developing NIHL from music or the environment around you?	Would you lower the volume of audio entering your ear if you were reminded to?	Please select all of the notification methods that you would prefer to receive. If you would prefer some other notification method, please write it in the "Other" option. If you prefer none of the methods please only select "None".	If there is anything else you would like to share about NIHL or how technology might be used to help prevent NIHL, please do so here.	Are you completing this survey as an MTurk worker?	Please type your MTurk Worker ID here. If your ID is not recorded here or cannot be found during batch review, your work will be rejected from MTurk.
2020-07-14 01:12:31	Yes, I wish to participate in this survey.	51+	No	Moderate Risk	Yes	Loud Sounds Over Time	Yes	Estimate	Hearing plays an essential role in communication, speech and language development, and learning. Even a small amount of hearing loss can have profound, negative effects on speech, language comprehension, communication, classroom learning, and social development. Studies indicate that without proper intervention, children with mild to moderate hearing loss, on average, do not perform as well in sc…	Probably	Probably	None	I SHARE TO MY FRIENDS AND I HELP	Yes	A2OPMEVIBXXL0R
2020-07-14 01:12:54	Yes, I wish to participate in this survey.	51+	Yes	High Risk	Yes	Loud Sounds Over Time	No			Definitely	Definitely	None		Yes	A9SKB47DH05D8
2020-07-14 01:13:07	Yes, I wish to participate in this survey.	19-30	Yes	Little Risk	Yes	A Single Loud Noise	Yes	Exact Decibel Level	to avoid noise	Maybe	Maybe	None	to prevent eat	Yes	A1ECM31H3M71BE
2020-07-14 01:14:21	Yes, I wish to participate in this survey.	19-30	No	High Risk	No		No			Probably	Definitely	Audio Notifications (e.g. a message through your earbuds), External Visual Notifications (e.g. a display on your phone case)	very sensitive	Yes	A20WK0SH2FBTUE
2020-07-14 01:16:21	Yes, I wish to participate in this survey.	19-30	No	Moderate Risk	No		No			Probably	Probably	External Visual Notifications (e.g. a display on your phone case), Visual Notifications On Your Phone (e.g. on an app or the phone's lock screen).		Yes	A3UZYBO3EGBDWR
2020-07-14 01:17:10	Yes, I wish to participate in this survey.	19-30	Yes	Moderate Risk	Yes	A Single Loud Noise	Yes	Estimate	don't use earphones and high radiation devices	Maybe	Probably	External Visual Notifications (e.g. a display on your phone case)	good technology	Yes	A1JQE2XCVIBPL
2020-07-14 01:17:19	Yes, I wish to participate in this survey.	19-30	Yes	Moderate Risk	Yes	A Single Loud Noise	Yes	Exact Decibel Level	good	Maybe	Maybe	External Visual Notifications (e.g. a display on your phone case)	yes	Yes	goood
2020-07-14 01:17:51	Yes, I wish to participate in this survey.	51+	Yes	Little Risk	Yes	A Single Loud Noise	Yes	Exact Decibel Level	no nocise	Probably	Probably	None	no nocie	Yes	A2PB1IT2WPJ9PK
2020-07-14 01:18:04	Yes, I wish to participate in this survey.	31-50	Yes	Moderate Risk	Yes	Loud Sounds Over Time	Yes	Exact Decibel Level	HEALTHY FOOD EATING	Maybe	Maybe	None	YES	Yes	ARCTFQJD1DZ5R
2020-07-14 01:18:52	Yes, I wish to participate in this survey.	31-50	Yes	Little Risk	No		No			Maybe	Maybe	None	No	Yes	A1JMG06IUFQ1Y8
2020-07-14 01:19:51	Yes, I wish to participate in this survey.	19-30	Yes	Moderate Risk	No		No			Probably	Maybe	None	none	Yes	A3LJBKV8HYK3N5
2020-07-14 01:20:21	Yes, I wish to participate in this survey.	31-50	Yes	Moderate Risk	Yes	Congenital Problem	Yes	Estimate	Know which noises can cause damage (those at or above 85 dBA). Wear earplugs or other protective devices when involved in a loud activity (activity-specific earplugs and earmuffs are available at hardware and sporting goods stores)	Probably	Maybe	None	Sound is what we hear when vibrations from the source travel through the air and reach our ears. Noise is sometimes defined as unwanted sound, whether it is ear-splitting feedback from an amplifier at a live concert, the boom of a fireworks display finale, the loud crack of gunfire, the roar of the lawnmower, or the piped in music and loud clamor of voices at a hip new restaurant. In fact, our wo…	Yes	A2Y6BJWJAXQR0U
2020-07-14 11:36:14	Yes, I wish to participate in this survey.	31-50	Yes	Moderate Risk	Yes	Congenital Problem	Yes	Exact Decibel Level	none	Definitely	Definitely	none	none	Yes	A1CVCNQK2N9QEZ
2020-07-14 12:00:39	Yes, I wish to participate in this survey.	19-30	Yes	Little Risk	Yes	A Single Loud Noise	Yes	Exact Decibel Level	5	Maybe	Maybe	External Visual Notifications (e.g. a display on your phone case), Visual Notifications On Your Phone (e.g. on an app or the phone's lock screen).	NOTHING	Yes	A3BT4QRVBGA47H
2020-07-14 12:10:34	Yes, I wish to participate in this survey.	19-30	Yes	Moderate Risk	Yes	Loud Sounds Over Time	Yes	Estimate	Know which noises can cause damage	Probably	Probably	None	NOTHING	Yes	A1V02JOX9YXKF6	duplicate
2020-07-14 12:29:19	Yes, I wish to participate in this survey.	19-30	Yes	Little Risk	No		No			Probably	Probably	Audio Notifications (e.g. a message through your earbuds), Visual Notifications On Your Phone (e.g. on an app or the phone's lock screen).	can be heared a low volume	Yes	A20IMQKZY9L06N
2020-07-14 12:29:40	Yes, I wish to participate in this survey.	19-30	Yes	Little Risk	Yes	A Single Loud Noise	Yes	Estimate	I don't know	Maybe	Probably	None	no	Yes	A21E18FAPJXZLY
2020-07-14 12:31:10	Yes, I wish to participate in this survey.	19-30	Yes	High Risk	Yes	Loud Sounds Over Time	Yes	Estimate	AVOID HIGH SOUND	Probably	Maybe	External Visual Notifications (e.g. a display on your phone case)	NO	Yes	AGMBEBDV5P8IO
2020-07-14 12:31:21	Yes, I wish to participate in this survey.	31-50	No	Moderate Risk	No		No			Probably Not	Maybe	None	nothing else	Yes	AVBO8UCG0HWL6
2020-07-14 12:31:23	Yes, I wish to participate in this survey.	31-50	Yes	Moderate Risk	Yes	Loud Sounds Over Time	No			Maybe	Probably	None	no	Yes	AWYAGK48DVKIW
2020-07-14 12:31:27	Yes, I wish to participate in this survey.	31-50	Yes	Moderate Risk	Yes	A Single Loud Noise	Yes	Exact Decibel Level	good	Probably	Probably	External Visual Notifications (e.g. a display on your phone case)	good	Yes	A2NR9EVYW0LZPN
2020-07-14 12:31:34	Yes, I wish to participate in this survey.	19-30	Yes	Moderate Risk	Yes	A Single Loud Noise	Yes	Estimate	closed in bootel	Probably Not	Maybe	Audio Notifications (e.g. a message through your earbuds), External Visual Notifications (e.g. a display on your phone case)	yes	Yes	A3GSDQFIWB3DDN
2020-07-14 12:31:59	Yes, I wish to participate in this survey.	19-30	No	Moderate Risk	Yes	Loud Sounds Over Time	Yes	Exact Decibel Level	know which noises can cause damage	Probably Not	Maybe	Visual Notifications On Your Phone (e.g. on an app or the phone's lock screen).	visual notificatrion	Yes	A34OKMM1CM7ZSR
2020-07-14 12:32:47	Yes, I wish to participate in this survey.	19-30	Yes	High Risk	Yes	Loud Sounds Over Time	Yes	Estimate	AVOID HIGH SOUND	Probably	Definitely	External Visual Notifications (e.g. a display on your phone case)	NO	Yes	A2B04VT6B6VN8S
2020-07-14 12:41:48	Yes, I wish to participate in this survey.	19-30	No	Moderate Risk	No		No			Maybe	Maybe	None	nothing	Yes	ATTYB4FI2DRVW
2020-07-14 12:44:19	Yes, I wish to participate in this survey.	31-50	No	Moderate Risk	No		No			Probably	Probably	Audio Notifications (e.g. a message through your earbuds), Visual Notifications On Your Phone (e.g. on an app or the phone's lock screen).		Yes	A3CH1Z6J9R38G9
2020-07-14 13:29:32	Yes, I wish to participate in this survey.	19-30	Yes	Moderate Risk	Yes	Age Related	Yes	Estimate	well	Maybe	Probably	None	yes	Yes	A2H5LPO9LAAAZM
2020-07-14 13:48:40	Yes, I wish to participate in this survey.	19-30	No	Moderate Risk	No		Yes	Exact Decibel Level	prefer not say	Probably	Maybe	External Visual Notifications (e.g. a display on your phone case)	no	Yes	A30QAEFR8PFO6W
12:36:09.091000

## Sheet: Fourth Batch (30 + 10)
Timestamp	If you have read and understand the above statements, please click the button below to indicate your consent to participate in this study.	What is your current age?	Before this survey, had you heard of Noise Induced Hearing Loss (NIHL)?	Do you believe you are at risk for developing NIHL?	Have you been diagnosed with NIHL?	What do you believe was the cause of your hearing loss?	Do you do anything to actively prevent NIHL?	Do you estimate an appropriate loudness based on personal preference or do you track the exact decibel level of every sound that enters your ear?	What do you do to actively prevent NIHL?	Would you like to receive some notification about your risk of developing NIHL from music or the environment around you?	Would you lower the volume of audio entering your ear if you were reminded to?	Please select all of the notification methods that you would prefer to receive. If you would prefer some other notification method, please write it in the "Other" option. If you prefer none of the methods please only select "None".	If there is anything else you would like to share about NIHL or how technology might be used to help prevent NIHL, please do so here.		Are you completing this survey as an MTurk worker?	Please type your MTurk Worker ID here. If your ID is not recorded here or cannot be found during batch review, your work will be rejected from MTurk.
2020-07-14 14:09:02	Yes, I wish to participate in this survey.	31-50	No	Little Risk	No		No			Maybe	Probably	External Visual Notifications (e.g. a display on your phone case)			Yes	A3QFFNXHRO59JL
2020-07-14 14:09:24	Yes, I wish to participate in this survey.	19-30	Yes	High Risk	Yes	Loud Sounds Over Time	Yes	Estimate	ESTIMATE	Probably	Maybe	External Visual Notifications (e.g. a display on your phone case)	5		Yes	AI8MB2ZCM1VZU
2020-07-14 14:09:53	Yes, I wish to participate in this survey.	19-30	Yes	Little Risk	Yes	Loud Sounds Over Time	Yes	Exact Decibel Level	It is a very careful	Maybe	Maybe	Audio Notifications (e.g. a message through your earbuds), External Visual Notifications (e.g. a display on your phone case)	no		Yes	A3K6LZAQZOAPB2
2020-07-14 14:09:54	Yes, I wish to participate in this survey.	19-30	Yes	Moderate Risk	No		Yes	Estimate	Staying away from the noisy place	Definitely	Definitely	Audio Notifications (e.g. a message through your earbuds), External Visual Notifications (e.g. a display on your phone case), Visual Notifications On Your Phone (e.g. on an app or the phone's lock screen).			Yes	AX4U4ZJJQKKMS
2020-07-14 14:09:56	Yes, I wish to participate in this survey.	19-30	No	Moderate Risk	No		Yes	Exact Decibel Level	prefer not say	Probably	Maybe	None			Yes	AKQXOPBJNDESZ
2020-07-14 14:10:04	Yes, I wish to participate in this survey.	31-50	Yes	Moderate Risk	Yes	Don't Know	Yes	Estimate	THE ACTIVELY PREVENT NIHL	Probably	Probably	None	THE TECHNOLOGY VERY USEFUL		Yes	AIGK171WKJX3J
2020-07-14 14:10:08	Yes, I wish to participate in this survey.	31-50	No	High Risk	Yes	A Single Loud Noise	Yes	Estimate	exercise	Probably	Probably Not	Visual Notifications On Your Phone (e.g. on an app or the phone's lock screen).			Yes	A2YRH9UGZM1GM5
2020-07-14 14:10:10	Yes, I wish to participate in this survey.	19-30	No	Little Risk	No		No			Probably	Probably	External Visual Notifications (e.g. a display on your phone case), Visual Notifications On Your Phone (e.g. on an app or the phone's lock screen).			Yes	AVTI7X2H3RKPE
2020-07-14 14:10:20	Yes, I wish to participate in this survey.	31-50	Yes	High Risk	Yes	Loud Sounds Over Time	Yes	Estimate	yes	Maybe	Maybe	Audio Notifications (e.g. a message through your earbuds)	yes		Yes	A3HLXRFK6YXOBH
2020-07-14 14:10:21	Yes, I wish to participate in this survey.	19-30	Yes	No Risk	Yes	Loud Sounds Over Time	Yes	Estimate	NONE	Probably	Probably	External Visual Notifications (e.g. a display on your phone case)	NONE		Yes	A13FVM2C914A3H
2020-07-14 14:10:32	Yes, I wish to participate in this survey.	31-50	Yes	Moderate Risk	Yes	Loud Sounds Over Time	Yes	Exact Decibel Level	Since there is no established clinical treatment for NIHL yet, prevention of exposure to loud noise, for example by using ear protectors, is currently the primary strategy against NIHL.Jan 20, 2011	Probably	Probably Not	External Visual Notifications (e.g. a display on your phone case)	Since there is no estabNormally, these sounds are at safe levels that don't damage our hearing. ... These sounds can damage sensitive structures in the inner ear and cause noise-induced hearing loss (NIHL). NIHL can be immediate or it can take a long time to be noticeable. It can be temporary or permanent, and it can affect one ear or both ears.May 31, 2019lished clinical treatment for NIHL yet, …		Yes	A2GCBL4AZI88Y4
2020-07-14 14:10:32	Yes, I wish to participate in this survey.	19-30	Yes	Little Risk	Yes	A Single Loud Noise	Yes	Estimate	Know which noises can cause damage	Maybe	Probably	Audio Notifications (e.g. a message through your earbuds)	good		Yes	A1NT2XI0O4GV5I
2020-07-14 14:10:35	Yes, I wish to participate in this survey.	19-30	No	Moderate Risk	No		No			Maybe	Probably	None	none		Yes	A1PQW43P7FYJQT
2020-07-14 14:10:40	Yes, I wish to participate in this survey.	19-30	Yes	No Risk	Yes	Congenital Problem	Yes	Exact Decibel Level	IT IS A CAREFULL	Maybe	Maybe	Audio Notifications (e.g. a message through your earbuds), External Visual Notifications (e.g. a display on your phone case)	NO		Yes	A1J3ICF1NZYFCR
2020-07-14 14:10:44	Yes, I wish to participate in this survey.	19-30	Yes	Moderate Risk	Yes	Loud Sounds Over Time	Yes	Exact Decibel Level	Once you become aware of noise hazards, you will notice them everywhere and can take action. For example, avoid walking directly by active	Maybe	Probably	External Visual Notifications (e.g. a display on your phone case)	.. But sounds can be harmful when they are too loud, even for a brief time, ... It can be temporary or permanent, and it can affect one ear or both ears.		Yes	A1PV0Y78FMUYCK
2020-07-14 14:10:45	Yes, I wish to participate in this survey.	19-30	Yes	Little Risk	Yes	Loud Sounds Over Time	Yes	Estimate	Know which noises can cause damage	Probably	Maybe	None	Avoid or limit exposure to excessively loud sounds.		No		A1OETD
2020-07-14 14:11:04	Yes, I wish to participate in this survey.	19-30	Yes	Moderate Risk	Yes	Loud Sounds Over Time	Yes	Exact Decibel Level	Wear earplugs or other protective devices when involved in a loud activity (activity-specific earplugs and earmuffs are available at hardware and sporting goods stores).	Probably	Maybe	None	NIHL can be immediate or it can take a long time to be noticeable.		Yes	AFMVU0D8I7CVL
2020-07-14 14:11:11	Yes, I wish to participate in this survey.	31-50	Yes	Little Risk	No		No			Maybe	Definitely Not	External Visual Notifications (e.g. a display on your phone case)			Yes	A1FCOOO4XRP36A
2020-07-14 14:11:28	Yes, I wish to participate in this survey.	19-30	Yes	High Risk	Yes	Loud Sounds Over Time	Yes	Exact Decibel Level	AVOID HIGH SOUND	Probably	Probably	None	NO		Yes	AFLLPIM8N6IR7	????
2020-07-14 14:11:39	Yes, I wish to participate in this survey.	19-30	Yes	Moderate Risk	Yes	A Single Loud Noise	Yes	Estimate	prevention	Maybe	Probably	None	yes		Yes	AHV8Z9I4JMQA6	????
2020-07-14 14:11:43	Yes, I wish to participate in this survey.	19-30	No	Moderate Risk	No		Yes	Exact Decibel Level	reduce volumes or move away from sources of sound	Maybe	Maybe	Audio Notifications (e.g. a message through your earbuds), External Visual Notifications (e.g. a display on your phone case)			Yes	AZLRPIAD0ZHAA
2020-07-14 14:13:20	Yes, I wish to participate in this survey.	19-30	Yes	Little Risk	Yes	Congenital Problem	Yes	Estimate	GOOD	Definitely	Definitely	Audio Notifications (e.g. a message through your earbuds)	YES		Yes	A3LRIIVTVKSJU3
2020-07-14 14:13:44	Yes, I wish to participate in this survey.	19-30	Yes	Little Risk	Yes	Age Related	Yes	Estimate	Know which noises can cause damage	Probably	Definitely	Audio Notifications (e.g. a message through your earbuds)	good		Yes	A1ZHU7I53TTA5B
2020-07-14 14:13:57	Yes, I wish to participate in this survey.	31-50	Yes	No Risk	No		No			Probably	Probably	External Visual Notifications (e.g. a display on your phone case), Visual Notifications On Your Phone (e.g. on an app or the phone's lock screen).	None		Yes	ACI8PUCF5OPDC
2020-07-14 14:14:40	Yes, I wish to participate in this survey.	Under 18	Yes	Little Risk	Yes	Congenital Problem	Yes	Estimate	Noise Induced Hearing Loss is defined as overexposure to harmful noise (sounds that are too loud for too long and a single exposure to a very loud sound, blast or impulse). This overexposure can fatigue and ultimately damage the sensitive structures of our hearing organ (cochlea). These sensitive structures include the hair cells which are small sensory cells that send sound energy to the brain. …	Maybe	Maybe	External Visual Notifications (e.g. a display on your phone case)	no		Yes	A29GLTXKFWGH1Z
2020-07-14 14:14:43	Yes, I wish to participate in this survey.	19-30	Yes	Moderate Risk	Yes	Congenital Problem	Yes	Estimate	GOOD	Definitely	Definitely	Audio Notifications (e.g. a message through your earbuds)	YES		Yes	A13G04IFRR6VNW
2020-07-14 14:16:13	Yes, I wish to participate in this survey.	19-30	Yes	Little Risk	Yes	Loud Sounds Over Time	Yes	Estimate	Know which noises can cause damage	Probably	Probably	External Visual Notifications (e.g. a display on your phone case)	no		Yes	A2ZWOS5XQQ2CED
2020-07-14 14:17:45	Yes, I wish to participate in this survey.	19-30	Yes	Little Risk	Yes	Loud Sounds Over Time	Yes	Estimate	good	Maybe	Probably	Visual Notifications On Your Phone (e.g. on an app or the phone's lock screen).	good		Yes	A3EFXQPG93CJAC
2020-07-14 14:18:21	Yes, I wish to participate in this survey.	31-50	Yes	Moderate Risk	Yes	A Single Loud Noise	Yes	Estimate	GOOD	Maybe	Probably	External Visual Notifications (e.g. a display on your phone case)	GOOD		Yes	A21X7WZ7A7ROEH
2020-07-14 14:19:07	Yes, I wish to participate in this survey.	19-30	Yes	Little Risk	Yes	Loud Sounds Over Time	Yes	Estimate	yes	Probably	Probably	None	i have share		Yes	A3BHIT3RV7MGOE	????
2020-07-14 14:19:09	Yes, I wish to participate in this survey.	31-50	Yes	Moderate Risk	No		No			Probably	Probably	External Visual Notifications (e.g. a display on your phone case)	no		Yes	A29P40K598XMWY
2020-07-14 14:19:51	Yes, I wish to participate in this survey.	19-30	Yes	Moderate Risk	Yes	Loud Sounds Over Time	Yes	Estimate	Hearing aid	Maybe	Maybe	None	NA		Yes	A4M0D0IZH9XCE
2020-07-14 14:25:33	Yes, I wish to participate in this survey.	31-50	No	No Risk	No		No			Maybe	Probably Not	Audio Notifications (e.g. a message through your earbuds)	no		Yes	A1J8EG9097XXUU	????
2020-07-14 14:33:30	Yes, I wish to participate in this survey.	31-50	Yes	Little Risk	Yes	Loud Sounds Over Time	Yes	Estimate	i will do what i try	Probably	Probably	None	no idea		Yes	A1UY31PXAQRQ5G	????
2020-07-14 14:36:03	Yes, I wish to participate in this survey.	31-50	No	Little Risk	Yes	Congenital Problem	Yes	Estimate	good	Definitely	Definitely	None	good		Yes	A3MPAFH7UTZW6K
2020-07-14 16:23:01	Yes, I wish to participate in this survey.	19-30	Yes	High Risk	Yes	Loud Sounds Over Time	Yes	Exact Decibel Level	none	Probably	Definitely	External Visual Notifications (e.g. a display on your phone case), Visual Notifications On Your Phone (e.g. on an app or the phone's lock screen).	none		Yes	A2CQCG0UM3YXKZ
2020-07-14 16:23:03	Yes, I wish to participate in this survey.	19-30	Yes	High Risk	Yes	Loud Sounds Over Time	Yes	Estimate	By having certain lane at appropriate level	Probably	Probably	Audio Notifications (e.g. a message through your earbuds)	Nothing		Yes	A3KOWY3F88WP94
2020-07-14 16:23:58	Yes, I wish to participate in this survey.	31-50	Yes	Moderate Risk	Yes	Loud Sounds Over Time	Yes	Estimate	Nothing	Definitely	Definitely	Audio Notifications (e.g. a message through your earbuds), External Visual Notifications (e.g. a display on your phone case), Visual Notifications On Your Phone (e.g. on an app or the phone's lock screen).	Research		Yes	A1SVX57UGFLMI3
2020-07-14 16:25:52	Yes, I wish to participate in this survey.	19-30	Yes	Little Risk	Yes	Age Related	Yes	Estimate	yes	Probably	Maybe	Visual Notifications On Your Phone (e.g. on an app or the phone's lock screen)., None	no		Yes	A3MFYUMBJYH1FZ	????
2020-07-14 16:26:50	Yes, I wish to participate in this survey.	19-30	No	Moderate Risk	No		No			Maybe	Maybe	None			Yes	A2HVCPYT24NUUT
2020-07-14 16:26:51	Yes, I wish to participate in this survey.	19-30	No	Little Risk	No		No			Probably Not	Probably	Visual Notifications On Your Phone (e.g. on an app or the phone's lock screen).			Yes	A3B145X2QA8FWA
2020-07-14 16:29:13	Yes, I wish to participate in this survey.	19-30	No	Little Risk	No		No			Maybe	Probably	None			Yes	ASB3QZZODARVD	????
2020-07-14 16:30:59	Yes, I wish to participate in this survey.	19-30	No	No Risk	No		Yes	Exact Decibel Level	by wearing ear pod while at noisy environment	Definitely	Definitely	External Visual Notifications (e.g. a display on your phone case), Visual Notifications On Your Phone (e.g. on an app or the phone's lock screen).	Nothing		Yes	AOWLCXNXCSQAC
2020-07-14 16:32:01	Yes, I wish to participate in this survey.	19-30	Yes	Moderate Risk	Yes	Age Related	Yes	Estimate	Interesting	Maybe	Probably	None	Interesting		Yes	A398DRCBINH0Q0
2020-07-14 16:32:17	Yes, I wish to participate in this survey.	19-30	Yes	Moderate Risk	Yes	Loud Sounds Over Time	Yes	Estimate	Taking medicines	Probably	Probably	Audio Notifications (e.g. a message through your earbuds), Visual Notifications On Your Phone (e.g. on an app or the phone's lock screen).	None		Yes	A329MOF0X9FY27
2020-07-14 16:53:52	Yes, I wish to participate in this survey.	19-30	No	Little Risk	No		No			Maybe	Maybe	None			Yes	A292I7R9GQV86D
2020-07-14 16:54:10	Yes, I wish to participate in this survey.	31-50	No	Little Risk	No		No			Maybe	Maybe	Audio Notifications (e.g. a message through your earbuds), External Visual Notifications (e.g. a display on your phone case), Visual Notifications On Your Phone (e.g. on an app or the phone's lock screen).			Yes	A2NFEQDNM5S1QH		need an extra 2
2020-07-14 16:55:09	Yes, I wish to participate in this survey.	31-50	Yes	Moderate Risk	No		No			Maybe	Maybe	Audio Notifications (e.g. a message through your earbuds), Visual Notifications On Your Phone (e.g. on an app or the phone's lock screen).			Yes	A3KU8DC7HJOGCM
2020-07-14 16:56:49	Yes, I wish to participate in this survey.	31-50	Yes	Moderate Risk	Yes	A Single Loud Noise	Yes	Estimate	when using personal listening devices – if the person sitting beside you can hear it, then it's too loud.	Probably	Maybe	Audio Notifications (e.g. a message through your earbuds), Visual Notifications On Your Phone (e.g. on an app or the phone's lock screen).	Avoid or limit exposure to excessively loud sounds. Turn down the volume of music systems. Move away from the source of loud sounds when possibl		No
2020-07-14 17:02:00	Yes, I wish to participate in this survey.	19-30	Yes	Little Risk	Yes	Loud Sounds Over Time	Yes	Exact Decibel Level	beacuse it s very danger	Probably	Probably	External Visual Notifications (e.g. a display on your phone case)	its very beautiful		Yes	A3HF4FOT5XOZKU	????
2020-07-14 17:02:17	Yes, I wish to participate in this survey.	19-30	No	High Risk	No		No			Maybe	Probably	None			Yes	A1JIQKM7OPYRT6	a
2020-07-14 17:02:23	Yes, I wish to participate in this survey.	19-30	Yes	Moderate Risk	No		No			Probably	Probably	Audio Notifications (e.g. a message through your earbuds), Visual Notifications On Your Phone (e.g. on an app or the phone's lock screen).			Yes	A1H21X9Y1BLQWO	a
2020-07-14 17:02:24	Yes, I wish to participate in this survey.	19-30	No	Moderate Risk	No		Yes	Estimate	by the doctor advice	Maybe	Maybe	None			Yes	AMCRYIPFYJVGK	a
2020-07-14 17:03:00	Yes, I wish to participate in this survey.	19-30	Yes	Moderate Risk	Yes	Loud Sounds Over Time	Yes	Estimate	TAKING MEDICINES	Probably	Maybe	Audio Notifications (e.g. a message through your earbuds), Visual Notifications On Your Phone (e.g. on an app or the phone's lock screen).	None		Yes	A3HHZ0G3H9G0LM	a
2020-07-14 17:04:50	Yes, I wish to participate in this survey.	31-50	Yes	Little Risk	No		Yes	Exact Decibel Level	be active	Definitely	Definitely	None	no		Yes	A2BSZZUU420KXF	a
2020-07-14 17:13:30	Yes, I wish to participate in this survey.	31-50	Yes	Little Risk	Yes	Congenital Problem	Yes	Estimate	Since there is no established clinical treatment for NIHL yet, prevention of exposure to loud noise, for example by using ear protectors, is currently the primary strategy against NIHL.J	Probably	Definitely	None			Yes	A16XSDC013DV6Z	????	BELOW IS WITH NEW QUALIFICATION STUFF SETUP
2020-07-14 20:25:35	Yes, I wish to participate in this survey.	19-30	Yes	Little Risk	No		No			Probably	Maybe	External Visual Notifications (e.g. a display on your phone case)	no		Yes	A3HZFB2JLF3JMY	????
2020-07-14 20:27:10	Yes, I wish to participate in this survey.	31-50	No	Moderate Risk	No		No			Probably	Definitely	Audio Notifications (e.g. a message through your earbuds)	NA		Yes	AAPL0LV4APHOR	a
2020-07-14 20:29:02	Yes, I wish to participate in this survey.	51+	Yes	Moderate Risk	No		No			Probably	Probably	Audio Notifications (e.g. a message through your earbuds), External Visual Notifications (e.g. a display on your phone case), Visual Notifications On Your Phone (e.g. on an app or the phone's lock screen)., other	reducing the technology level		Yes	A34DVV2AL86MWP	????
2020-07-14 20:30:31	Yes, I wish to participate in this survey.	31-50	Yes	High Risk	Yes	Age Related	Yes	Exact Decibel Level	turn down the volume of on music system	Maybe	Probably	other	no idea		Yes	A38H1UJ9VPW9BD	????
2020-07-14 20:31:23	Yes, I wish to participate in this survey.	31-50	No	No Risk	No		No			Maybe	Definitely	External Visual Notifications (e.g. a display on your phone case)	none		Yes	A1BVG13MHBM1YD	a
2020-07-14 20:32:01	Yes, I wish to participate in this survey.	51+	Yes	Moderate Risk	Yes	Loud Sounds Over Time	Yes	Exact Decibel Level	be alert hazardous noises in the environment	Definitely	Probably	None	Sound Analysis		Yes	A35VVS44T6ANPU	????
2020-07-14 20:32:27	Yes, I wish to participate in this survey.	31-50	Yes	Moderate Risk	Yes	A Single Loud Noise	Yes	Exact Decibel Level	medicine	Probably Not	Maybe	None	no		Yes	A1AACRDI46WR5U	a
2020-07-14 20:32:27	Yes, I wish to participate in this survey.	31-50	Yes	High Risk	Yes	Loud Sounds Over Time	Yes	Estimate	yes,i over time of period t0 actively NHL	Probably	Definitely	None	YES		Yes	A3F7IDKJWW8962	????
2020-07-14 20:32:27	Yes, I wish to participate in this survey.	19-30	Yes	Extreme Risk	Yes	A Single Loud Noise	Yes	Exact Decibel Level	lower	Probably	Maybe	None	very usefiul		Yes	A35Q1MTU2DPMSO	a
2020-07-14 20:32:49	Yes, I wish to participate in this survey.	19-30	Yes	Little Risk	Yes	Loud Sounds Over Time	Yes	Estimate	avoid walking directly by active .	Maybe	Probably	None	avoid walking directly by active .		Yes	A1722JE4617TE	bad
2020-07-14 20:33:20	Yes, I wish to participate in this survey.	19-30	Yes	High Risk	Yes	Loud Sounds Over Time	Yes	Exact Decibel Level	NO	Probably	Probably	External Visual Notifications (e.g. a display on your phone case)	No		Yes	A36HP2KFMBZFK3	bad
2020-07-14 20:33:42	Yes, I wish to participate in this survey.	31-50	No	Moderate Risk	No		No			Maybe	Probably	Visual Notifications On Your Phone (e.g. on an app or the phone's lock screen).			Yes	A3F1OLZ70WOPE	????
2020-07-14 20:35:47	Yes, I wish to participate in this survey.	31-50	Yes	Moderate Risk	Yes	A Single Loud Noise	Yes	Estimate	yes	Probably	Maybe	None	NIHL		Yes	A3CSWW231SAGFW	bad
2020-07-14 20:36:23	Yes, I wish to participate in this survey.	19-30	No	Little Risk	No		No			Probably	Definitely	Visual Notifications On Your Phone (e.g. on an app or the phone's lock screen).			Yes	A11LL3J3YSXB4U	a
2020-07-14 20:39:00	Yes, I wish to participate in this survey.	19-30	Yes	Little Risk	No		Yes	Estimate	move away from the source of loud sounds	Probably	Definitely	Audio Notifications (e.g. a message through your earbuds), External Visual Notifications (e.g. a display on your phone case), Visual Notifications On Your Phone (e.g. on an app or the phone's lock screen).	the cochlear implant		Yes	A2RM2UNZRS02HG	????
2020-07-14 20:39:32	Yes, I wish to participate in this survey.	19-30	Yes	Little Risk	No		No			Definitely	Definitely	Audio Notifications (e.g. a message through your earbuds), External Visual Notifications (e.g. a display on your phone case), Visual Notifications On Your Phone (e.g. on an app or the phone's lock screen).	n0		Yes	A8TIL9U6YHG5	a
2020-07-14 20:39:40	Yes, I wish to participate in this survey.	31-50	No	No Risk	No		No			Probably Not	Maybe	None			Yes	A50K26F2IS94U	a
2020-07-14 20:40:22	Yes, I wish to participate in this survey.	31-50	Yes	High Risk	No		No			Probably	Probably	Audio Notifications (e.g. a message through your earbuds), External Visual Notifications (e.g. a display on your phone case), Visual Notifications On Your Phone (e.g. on an app or the phone's lock screen).	Nothing		Yes	A1L2N1X8U8Z3W7	a
2020-07-14 20:40:24	Yes, I wish to participate in this survey.	31-50	No	No Risk	No		Yes	Estimate	TREATMENT	Probably	Probably	None	NECESSARY STEPS		Yes	A2R8PI7MC6NXXR	a
2020-07-14 20:41:18	Yes, I wish to participate in this survey.	31-50	Yes	No Risk	Yes	Loud Sounds Over Time	Yes	Estimate	take the medicine	Probably	Maybe	Audio Notifications (e.g. a message through your earbuds), External Visual Notifications (e.g. a display on your phone case), Visual Notifications On Your Phone (e.g. on an app or the phone's lock screen).	using some medicine instrument		Yes	A2A7V5KTDE1LYL	a
2020-07-14 20:42:15	Yes, I wish to participate in this survey.	19-30	No	No Risk	No		Yes	Exact Decibel Level	none	Definitely	Definitely	None	none		Yes	A247U4MD6V0SW7	????
2020-07-14 20:52:14	Yes, I wish to participate in this survey.	19-30	No	Moderate Risk	No		No			Probably	Probably	Audio Notifications (e.g. a message through your earbuds), Visual Notifications On Your Phone (e.g. on an app or the phone's lock screen).	An automatically way to lower the volume when necessary		Yes	A1YC6P7Q4VDKUT	????
2020-07-14 21:00:03	Yes, I wish to participate in this survey.	19-30	Yes	Little Risk	Yes	A Single Loud Noise	Yes	Estimate	earplugs and earmuffs	Probably	Probably	None	na		Yes	A1VJ6JU89HP7MC	a
2020-07-14 23:56:18	Yes, I wish to participate in this survey.	19-30	No	Little Risk	Yes	Loud Sounds Over Time	Yes	Estimate	prevention mothod activity	Probably	Definitely	None	nothing		Yes	A1NQMP8N76KM52	????
2020-07-14 23:57:38	Yes, I wish to participate in this survey.	19-30	No	Little Risk	No		No			Probably	Definitely	None	i don't know		Yes	A2E6Y7XJFEBSPQ	????
2020-07-15 00:05:07	Yes, I wish to participate in this survey.	19-30	Yes	No Risk	Yes	Don't Know	Yes	Exact Decibel Level	yes	Probably	Probably	None	yes		Yes	A5NGF0QPRJUKZ
2020-07-15 00:05:37	Yes, I wish to participate in this survey.	31-50	No	No Risk	No		No			Probably Not	Maybe	Audio Notifications (e.g. a message through your earbuds)			Yes	AVCOBHDVXZOZL
2020-07-15 00:12:12	Yes, I wish to participate in this survey.	51+	No	Moderate Risk	No		No			Probably	Probably	None			Yes	A1SPG1KPFY5FL7
2020-07-15 00:25:21	Yes, I wish to participate in this survey.	19-30	Yes	Moderate Risk	Yes	Age Related	Yes	Estimate	yes	Probably	Definitely	Audio Notifications (e.g. a message through your earbuds), External Visual Notifications (e.g. a display on your phone case)	nice		Yes	AJHQLOZH3W1II
2020-07-15 00:29:25	Yes, I wish to participate in this survey.	19-30	No	Moderate Risk	No		No			Definitely	Probably	Visual Notifications On Your Phone (e.g. on an app or the phone's lock screen).			Yes	A2WRQW3K947C31	????
10:20:23.397000

## Sheet: First Reddit
Timestamp	If you have read and understand the above statements, please click the button below to indicate your consent to participate in this study.	What is your current age?	Before this survey, had you heard of Noise Induced Hearing Loss (NIHL)?	Do you believe you are at risk for developing NIHL?	Have you been diagnosed with NIHL?	What do you believe was the cause of your hearing loss?	Do you do anything to actively prevent NIHL?	Do you estimate an appropriate loudness based on personal preference or do you track the exact decibel level of every sound that enters your ear?	What do you do to actively prevent NIHL?	Would you like to receive some notification about your risk of developing NIHL from music or the environment around you?	Would you lower the volume of audio entering your ear if you were reminded to?	Please select all of the notification methods that you would prefer to receive. If you would prefer some other notification method, please write it in the "Other" option. If you prefer none of the methods please only select "None".	If there is anything else you would like to share about NIHL or how technology might be used to help prevent NIHL, please do so here.
2020-07-15 04:44:53	Yes, I wish to participate in this survey.	31-50	Yes	High Risk	No		Yes	i do not i just try to avoid loud place	i do not i just try to avoid loud place, wear hear protection when necessary	Probably	Definitely	External Visual Notifications (e.g. a display on your phone case), Visual Notifications On Your Phone (e.g. on an app or the phone's lock screen).
2020-07-15 15:07:40	Yes, I wish to participate in this survey.	19-30	Yes	High Risk	No		Yes	a mix of the two	limiters	Probably Not	Probably Not	non-intrusive pop-up in a top empty corner, warning for SERIOUS issues (that can be deactivated) and not bug you about everything, like phones do.
2020-07-15 16:34:28	Yes, I wish to participate in this survey.	19-30	No	Moderate Risk	No		No			Probably	Probably	External Visual Notifications (e.g. a display on your phone case), Visual Notifications On Your Phone (e.g. on an app or the phone's lock screen).
2020-07-15 18:46:25	Yes, I wish to participate in this survey.	Under 18	Yes	Moderate Risk	No		No			Maybe	Probably	Audio Notifications (e.g. a message through your earbuds)
2020-07-15 19:21:00	Yes, I wish to participate in this survey.	Under 18	Yes	Moderate Risk	No		No			Probably Not	Maybe	Visual Notifications On Your Phone (e.g. on an app or the phone's lock screen).
2020-07-15 19:50:27	Yes, I wish to participate in this survey.	Under 18	Yes	Moderate Risk	No		No			Probably	Probably Not	Visual Notifications On Your Phone (e.g. on an app or the phone's lock screen).
2020-07-15 19:53:29	Yes, I wish to participate in this survey.	19-30	Yes	Moderate Risk	No		Yes	Estimate	Earplugs	Maybe	Definitely	Visual Notifications On Your Phone (e.g. on an app or the phone's lock screen).
2020-07-15 19:58:06	Yes, I wish to participate in this survey.	19-30	Yes	High Risk	No		Yes	Estimate	Never listen to music with headphones beyond the halfway volume point. Ideally less than that	Maybe	Definitely	Visual Notifications On Your Phone (e.g. on an app or the phone's lock screen).
2020-07-15 20:04:07	Yes, I wish to participate in this survey.	19-30	Yes	High Risk	No		No			Definitely Not	Probably	External Visual Notifications (e.g. a display on your phone case), Visual Notifications On Your Phone (e.g. on an app or the phone's lock screen).
2020-07-15 20:04:10	Yes, I wish to participate in this survey.	19-30	Yes	Little Risk	No		Yes	Estimate	Stopped listening to loud music on headphones, keep the volume pretty low usually	Probably	Definitely	Audio Notifications (e.g. a message through your earbuds), External Visual Notifications (e.g. a display on your phone case), Visual Notifications On Your Phone (e.g. on an app or the phone's lock screen).
2020-07-15 20:05:48	Yes, I wish to participate in this survey.	19-30	Yes	High Risk	No		No			Definitely	Definitely	Audio Notifications (e.g. a message through your earbuds)
2020-07-15 20:06:39	Yes, I wish to participate in this survey.	19-30	Yes	High Risk	No		Yes	Estimate	Wear earplugs at concerts, avoid loud noises	Maybe	Probably	Visual Notifications On Your Phone (e.g. on an app or the phone's lock screen).
2020-07-15 20:11:46	Yes, I wish to participate in this survey.	19-30	Yes	Moderate Risk	No		No			Probably Not	Probably Not	Visual Notifications On Your Phone (e.g. on an app or the phone's lock screen).
2020-07-15 20:18:02	Yes, I wish to participate in this survey.	19-30	Yes	Moderate Risk	No		No			Probably	Maybe	Audio Notifications (e.g. a message through your earbuds), Visual Notifications On Your Phone (e.g. on an app or the phone's lock screen).
2020-07-15 20:23:48	Yes, I wish to participate in this survey.	19-30	Yes	Moderate Risk	No		Yes	Estimate	Use earplugs and sound reduction ear muffs while operating small power equipment, earplugs during live concerts and routinely lower speaker/headphone volume to avoid volume creep.	Maybe	Probably	Visual Notifications On Your Phone (e.g. on an app or the phone's lock screen).
2020-07-15 20:24:10	Yes, I wish to participate in this survey.	31-50	Yes	Moderate Risk	No		No			Definitely	Definitely	Visual Notifications On Your Phone (e.g. on an app or the phone's lock screen).
2020-07-15 20:28:11	Yes, I wish to participate in this survey.	19-30	Yes	Moderate Risk	No		Yes	Estimate	earplugs at gigs and when playing with a band	Maybe	Probably	External Visual Notifications (e.g. a display on your phone case), Visual Notifications On Your Phone (e.g. on an app or the phone's lock screen).	Harsh thing to get, well worth the research to prevent and treat
2020-07-15 20:30:13	Yes, I wish to participate in this survey.	19-30	Yes	High Risk	No		Yes	Estimate	Set volume control on my devices.	Probably	Definitely	Audio Notifications (e.g. a message through your earbuds), Visual Notifications On Your Phone (e.g. on an app or the phone's lock screen).
2020-07-15 20:33:48	Yes, I wish to participate in this survey.	19-30	Yes	Moderate Risk	No		No			Maybe	Probably Not	None	Encouragement of wearing earplugs at gigs
2020-07-15 20:34:30	Yes, I wish to participate in this survey.	19-30	Yes	High Risk	No		Yes	Estimate	Earplugs around loud things, keeping my music down, etc.	Probably	Definitely	Audio Notifications (e.g. a message through your earbuds), External Visual Notifications (e.g. a display on your phone case)
2020-07-15 20:37:21	Yes, I wish to participate in this survey.	19-30	No	High Risk	No		Yes	Estimate	Practice with hearing protection (sometimes)	Maybe	Maybe	Visual Notifications On Your Phone (e.g. on an app or the phone's lock screen).
2020-07-15 20:37:32	Yes, I wish to participate in this survey.	Under 18	No	Little Risk	No		No			Probably	Probably	Audio Notifications (e.g. a message through your earbuds)
2020-07-15 20:37:41	Yes, I wish to participate in this survey.	19-30	Yes	High Risk	No		No			Probably	Definitely	Audio Notifications (e.g. a message through your earbuds), Visual Notifications On Your Phone (e.g. on an app or the phone's lock screen).
2020-07-15 20:40:16	Yes, I wish to participate in this survey.	19-30	Yes	Moderate Risk	No		Yes	Estimate	Lower the maximum volume limit for headphones, wear ear plugs to concerts	Definitely	Definitely	External Visual Notifications (e.g. a display on your phone case), Visual Notifications On Your Phone (e.g. on an app or the phone's lock screen).
2020-07-15 20:40:30	Yes, I wish to participate in this survey.	31-50	Yes	High Risk	No		Yes	Estimate	Earplugs at concerts, actively lowering sound levels	Probably Not	Definitely	Audio Notifications (e.g. a message through your earbuds)
2020-07-15 20:41:56	Yes, I wish to participate in this survey.	19-30	Yes	Moderate Risk	No		No			Probably	Maybe	Audio Notifications (e.g. a message through your earbuds), Visual Notifications On Your Phone (e.g. on an app or the phone's lock screen).
2020-07-15 20:42:53	Yes, I wish to participate in this survey.	19-30	Yes	High Risk	No		Yes	Estimate	I wear headphones most of the time when listening to music on my trusty MDR-V6s but I never realise how loud I listen to music until I take them off and leave the room for a few minutes (without pausing the music), and come back and I can hear it from across the room. I don’t really think about it too much, only until I’m about to sleep at night and realise I have this constant ring/white noise i…	Definitely	Definitely	Audio Notifications (e.g. a message through your earbuds), External Visual Notifications (e.g. a display on your phone case), Visual Notifications On Your Phone (e.g. on an app or the phone's lock screen).
2020-07-15 20:46:17	Yes, I wish to participate in this survey.	19-30	No	High Risk	No		No			Definitely	Probably	Visual Notifications On Your Phone (e.g. on an app or the phone's lock screen).
2020-07-15 20:48:32	Yes, I wish to participate in this survey.	19-30	Yes	Moderate Risk	No		No			Maybe	Maybe	Visual Notifications On Your Phone (e.g. on an app or the phone's lock screen).
2020-07-15 20:49:36	Yes, I wish to participate in this survey.	19-30	Yes	High Risk	No		Yes	Estimate	Ear plugs at band rehearsals and gigs	Definitely	Maybe	Visual Notifications On Your Phone (e.g. on an app or the phone's lock screen).	Clubs and gigs should take a more active role in warning people or turning down
2020-07-15 21:00:52	Yes, I wish to participate in this survey.	Under 18	Yes	Moderate Risk	No		No			Probably Not	Maybe	Visual Notifications On Your Phone (e.g. on an app or the phone's lock screen).
2020-07-15 21:05:18	Yes, I wish to participate in this survey.	31-50	Yes	Extreme Risk	No		Yes	Estimate	Don't crank the headphone volume!	Definitely Not	Maybe	None
2020-07-15 21:07:59	Yes, I wish to participate in this survey.	Under 18	No	High Risk	No		No			Definitely	Probably	Visual Notifications On Your Phone (e.g. on an app or the phone's lock screen).
2020-07-15 21:20:07	Yes, I wish to participate in this survey.	19-30	Yes	Little Risk	No		No			Definitely Not	Probably	Visual Notifications On Your Phone (e.g. on an app or the phone's lock screen).
2020-07-15 21:34:34	Yes, I wish to participate in this survey.	19-30	Yes	High Risk	No		Yes	Estimate	I avoid constantly using headphones and keep audio levels for general media consumption at reasonable volumes.	Probably	Probably	None
2020-07-15 21:43:43	Yes, I wish to participate in this survey.	19-30	Yes	Moderate Risk	No		No			Probably	Probably Not	Audio Notifications (e.g. a message through your earbuds)
2020-07-15 21:53:11	Yes, I wish to participate in this survey.	51+	Yes	Extreme Risk	Yes	Loud Sounds Over Time	Yes	Estimate	Stopped playing	Definitely Not	Probably	None
2020-07-15 21:57:19	Yes, I wish to participate in this survey.	Under 18	Yes	Moderate Risk	No		No			Maybe	Definitely	Visual Notifications On Your Phone (e.g. on an app or the phone's lock screen).
2020-07-15 22:03:22	Yes, I wish to participate in this survey.	Under 18	Yes	Moderate Risk	No		Yes	Estimate	lower volume	Maybe	Definitely	Audio Notifications (e.g. a message through your earbuds), Visual Notifications On Your Phone (e.g. on an app or the phone's lock screen).
2020-07-15 22:05:11	Yes, I wish to participate in this survey.	31-50	Yes	Extreme Risk	No		Yes	Estimate	Earplugs	Definitely Not	Probably Not	None
2020-07-15 22:22:11	Yes, I wish to participate in this survey.	19-30	Yes	High Risk	No		Yes	Estimate	Earplugs	Probably	Probably	Visual Notifications On Your Phone (e.g. on an app or the phone's lock screen).
2020-07-15 22:27:50	Yes, I wish to participate in this survey.	31-50	Yes	Little Risk	No		Yes	Estimate	I don't listen to excessively loud music or other media, heed volume restrictions when using headphones, and use hearing protection when necessary.	Probably	Definitely	Audio Notifications (e.g. a message through your earbuds), External Visual Notifications (e.g. a display on your phone case), Visual Notifications On Your Phone (e.g. on an app or the phone's lock screen).	I think it's an important issue not taken seriously enough at the moment.
2020-07-15 22:30:25	Yes, I wish to participate in this survey.	31-50	Yes	High Risk	No		Yes	Estimate	Earplugs when performing or at a concert.	Probably	Probably	Visual Notifications On Your Phone (e.g. on an app or the phone's lock screen).
2020-07-15 22:41:59	Yes, I wish to participate in this survey.	19-30	No	Little Risk	No		Yes	Estimate	i'm very cautious about the volume in my headphones, as well as trying to use them as little as possible	Definitely	Definitely	Audio Notifications (e.g. a message through your earbuds), External Visual Notifications (e.g. a display on your phone case), Visual Notifications On Your Phone (e.g. on an app or the phone's lock screen).
2020-07-15 22:51:00	Yes, I wish to participate in this survey.	19-30	No	Moderate Risk	No		No			Maybe	Probably	External Visual Notifications (e.g. a display on your phone case), Visual Notifications On Your Phone (e.g. on an app or the phone's lock screen).
2020-07-15 23:04:30	Yes, I wish to participate in this survey.	19-30	Yes	Moderate Risk	No		No			Maybe	Definitely	Audio Notifications (e.g. a message through your earbuds)	I feel that this research has a significant role to play in the life of my brother, who has Down syndrome. He does not know when to turn his music down and listens to everything at 100%. We have to remind him, but he doesn’t listen a lot of the time. We have been searching for an app for a long time (we use apple products) that would allow us to limit the maximum volume that he can turn his phone…
2020-07-15 23:11:21	Yes, I wish to participate in this survey.	Under 18	No	Little Risk	No		No			Probably Not	Maybe	External Visual Notifications (e.g. a display on your phone case)
2020-07-15 23:28:30	Yes, I wish to participate in this survey.	Under 18	Yes	Little Risk	No		No			Maybe	Probably	External Visual Notifications (e.g. a display on your phone case)
2020-07-15 23:41:05	Yes, I wish to participate in this survey.	51+	No	Extreme Risk	No		No			Definitely Not	Definitely Not	Poop based fart receptacle	Fart poop penis butt
2020-07-15 23:43:15	Yes, I wish to participate in this survey.	Under 18	Yes	Moderate Risk	No		No			Maybe	Probably	Visual Notifications On Your Phone (e.g. on an app or the phone's lock screen).
2020-07-16 00:08:13	Yes, I wish to participate in this survey.	18-30	No	Moderate Risk	No		Yes	Estimate	Wear ear protection during loud events (concerts, gun range, movies, etc)	Definitely Not	Probably Not	None
2020-07-16 00:13:10	Yes, I wish to participate in this survey.	18-30	No	Moderate Risk	No		No			Probably	Definitely	Audio Notifications (e.g. a message through your earbuds), External Visual Notifications (e.g. a display on your phone case), Visual Notifications On Your Phone (e.g. on an app or the phone's lock screen).
2020-07-16 00:14:48	Yes, I wish to participate in this survey.	18-30	Yes	Little Risk	No		No			Probably	Probably	Audio Notifications (e.g. a message through your earbuds), External Visual Notifications (e.g. a display on your phone case), Visual Notifications On Your Phone (e.g. on an app or the phone's lock screen).
2020-07-16 00:27:23	Yes, I wish to participate in this survey.	31-50	No	High Risk	No		Yes	Estimate	Listen to music at moderate levels.	Probably	Probably	Audio Notifications (e.g. a message through your earbuds), External Visual Notifications (e.g. a display on your phone case), Visual Notifications On Your Phone (e.g. on an app or the phone's lock screen).
2020-07-16 00:32:14	Yes, I wish to participate in this survey.	Under 18	Yes	Little Risk	No		Yes	Estimate	Low volume	Maybe	Definitely	Audio Notifications (e.g. a message through your earbuds)
2020-07-16 00:41:23	Yes, I wish to participate in this survey.	Under 18	Yes	Moderate Risk	No		No			Probably	Probably	Visual Notifications On Your Phone (e.g. on an app or the phone's lock screen).
2020-07-16 00:59:07	Yes, I wish to participate in this survey.	Under 18	Yes	High Risk	No		No			Probably Not	Definitely	Visual Notifications On Your Phone (e.g. on an app or the phone's lock screen).
2020-07-16 00:59:51	Yes, I wish to participate in this survey.	18-30	Yes	Moderate Risk	No		Yes	Estimate	Listen to music at reasonable (lower than I would like) levels. Ear plugs at concerts.	Probably	Probably	External Visual Notifications (e.g. a display on your phone case), Visual Notifications On Your Phone (e.g. on an app or the phone's lock screen).
2020-07-16 01:22:52	Yes, I wish to participate in this survey.	Under 18	Yes	Little Risk	No		No			Maybe	Definitely	Audio Notifications (e.g. a message through your earbuds), Visual Notifications On Your Phone (e.g. on an app or the phone's lock screen).
2020-07-16 01:29:32	Yes, I wish to participate in this survey.	Under 18	No	Little Risk	No		No			Definitely	Maybe	Visual Notifications On Your Phone (e.g. on an app or the phone's lock screen).
2020-07-16 01:53:05	Yes, I wish to participate in this survey.	18-30	Yes	Moderate Risk	No		Yes	Estimate	Musicians’ earplugs, active avoidance of loud situations, etc	Definitely	Definitely	Audio Notifications (e.g. a message through your earbuds), Visual Notifications On Your Phone (e.g. on an app or the phone's lock screen).
2020-07-16 03:22:03	Yes, I wish to participate in this survey.	18-30	Yes	Moderate Risk	No		Yes	Estimate	I bought fancy ear plugs	Probably Not	Maybe	None
2020-07-16 03:33:22	Yes, I wish to participate in this survey.	18-30	Yes	Little Risk	No		Yes	Estimate	Death Grips	Definitely Not	Definitely Not	None	Death grips
2020-07-16 03:33:23	Yes, I wish to participate in this survey.	18-30	Yes	Moderate Risk	No		Yes	Estimate	I wear custom made earplugs at loud events/places (bars, gigs airplane).	Probably	Definitely	External Visual Notifications (e.g. a display on your phone case), Visual Notifications On Your Phone (e.g. on an app or the phone's lock screen).
2020-07-16 03:36:48	Yes, I wish to participate in this survey.	18-30	Yes	High Risk	No		No			Definitely	Probably	Audio Notifications (e.g. a message through your earbuds), External Visual Notifications (e.g. a display on your phone case), Visual Notifications On Your Phone (e.g. on an app or the phone's lock screen).	Have people put on headphones for 5 minutes to simulate what tinnitus is like. I have tinnitus from NIHL (not diagnosed but I know it to be the case), and it fucking sucks. Would have kept me from listening to music too loud.
2020-07-16 03:41:16	Yes, I wish to participate in this survey.	Under 18	No	Moderate Risk	No		Yes	Estimate	Lower the volume when using headphones or aboid using them	Probably Not	Definitely	Audio Notifications (e.g. a message through your earbuds), External Visual Notifications (e.g. a display on your phone case), Visual Notifications On Your Phone (e.g. on an app or the phone's lock screen).
2020-07-16 03:47:22	Yes, I wish to participate in this survey.	Under 18	No	Little Risk	No		No			Probably Not	Probably	External Visual Notifications (e.g. a display on your phone case), Visual Notifications On Your Phone (e.g. on an app or the phone's lock screen)., vibration maybe?
2020-07-16 03:59:29	Yes, I wish to participate in this survey.	18-30	Yes	Moderate Risk	No		No			Maybe	Probably Not	None
2020-07-16 04:02:56	Yes, I wish to participate in this survey.	18-30	Yes	Moderate Risk	No		No			Definitely Not	Probably Not	External Visual Notifications (e.g. a display on your phone case)
2020-07-16 04:09:14	Yes, I wish to participate in this survey.	Under 18	Yes	High Risk	No		No			Probably Not	Probably	External Visual Notifications (e.g. a display on your phone case)	my phone warns me about volume when i turn up the volume with earbuds/headphones on but the volume depends on the headphones/earbuds im using
2020-07-16 04:21:52	Yes, I wish to participate in this survey.	18-30	No	High Risk	No		No			Definitely	Definitely	Visual Notifications On Your Phone (e.g. on an app or the phone's lock screen).
2020-07-16 04:39:49	Yes, I wish to participate in this survey.	Under 18	No	Moderate Risk	No		No			Maybe	Probably Not	External Visual Notifications (e.g. a display on your phone case), Visual Notifications On Your Phone (e.g. on an app or the phone's lock screen).
2020-07-16 04:40:23	Yes, I wish to participate in this survey.	Under 18	Yes	Little Risk	No		No			Maybe	Maybe	Visual Notifications On Your Phone (e.g. on an app or the phone's lock screen).
2020-07-16 04:42:48	Yes, I wish to participate in this survey.	18-30	Yes	Moderate Risk	No		Yes	Estimate	Keep volume down to bare minimum, wear ear protection at live shows.	Probably	Definitely	Audio Notifications (e.g. a message through your earbuds), Visual Notifications On Your Phone (e.g. on an app or the phone's lock screen).
2020-07-16 04:57:36	Yes, I wish to participate in this survey.	Under 18	Yes	Little Risk	No		No			Maybe	Maybe	Visual Notifications On Your Phone (e.g. on an app or the phone's lock screen).
2020-07-16 05:03:27	Yes, I wish to participate in this survey.	18-30	Yes	Moderate Risk	No		Yes	Estimate	When I work around power tools or loud equipment, I'll wear earplugs. When Im playing music on my phone, my phone has a volume setting that'll tell me if its too loud and can damage my hearing so I usually keep my volume below that point.	Definitely	Probably	External Visual Notifications (e.g. a display on your phone case), Visual Notifications On Your Phone (e.g. on an app or the phone's lock screen).	Thanks for conducting this servey and collecting this data, y'all are doing a very important thing. As technology goes on, the world is getting noisier and most people don't even think about the consequences. I spent a few years in the military and we were constantly briefed and reminded about ear pro. But the general public really isnt reminded all that much. I feel that as advanced as phones an…
2020-07-16 05:29:38	Yes, I wish to participate in this survey.	18-30	No	Moderate Risk	No		Yes	Estimate	Wearing hearing protection, limiting the volume on headphones/speakers	Probably	Probably	Visual Notifications On Your Phone (e.g. on an app or the phone's lock screen).
2020-07-16 05:35:58	Yes, I wish to participate in this survey.	18-30	No	High Risk	No		No			Definitely	Probably	Visual Notifications On Your Phone (e.g. on an app or the phone's lock screen).
2020-07-16 05:40:30	Yes, I wish to participate in this survey.	18-30	Yes	High Risk	No		No			Definitely Not	Probably Not	External Visual Notifications (e.g. a display on your phone case), Visual Notifications On Your Phone (e.g. on an app or the phone's lock screen)., None	poop
2020-07-16 06:23:44	Yes, I wish to participate in this survey.	18-30	Yes	Moderate Risk	No		No			Probably	Probably	Audio Notifications (e.g. a message through your earbuds)
2020-07-16 06:36:30	Yes, I wish to participate in this survey.	18-30	Yes	Moderate Risk	No		Yes	Estimate	Lower volumes	Probably	Definitely	Audio Notifications (e.g. a message through your earbuds)
2020-07-16 07:11:29	Yes, I wish to participate in this survey.	Under 18	Yes	High Risk	No		No			Definitely	Definitely	External Visual Notifications (e.g. a display on your phone case), Visual Notifications On Your Phone (e.g. on an app or the phone's lock screen).
2020-07-16 07:16:56	Yes, I wish to participate in this survey.	51+	Yes	Extreme Risk	Yes	Loud Sounds Over Time	No			Probably	Probably Not	Visual Notifications On Your Phone (e.g. on an app or the phone's lock screen).
2020-07-16 07:38:37	Yes, I wish to participate in this survey.	18-30	Yes	High Risk	No		Yes	Estimate	Not listen to loud things	Probably	Definitely	All sound good, more options the better
2020-07-16 07:48:22	Yes, I wish to participate in this survey.	18-30	Yes	Little Risk	No		Yes	Estimate	I make sure to monitor how loud my music is	Maybe	Definitely	Audio Notifications (e.g. a message through your earbuds), External Visual Notifications (e.g. a display on your phone case), Visual Notifications On Your Phone (e.g. on an app or the phone's lock screen).
2020-07-16 08:17:30	Yes, I wish to participate in this survey.	18-30	Yes	Moderate Risk	No		Yes	Estimate	Wear earplugs to concerts and around loud machines	Definitely	Probably	External Visual Notifications (e.g. a display on your phone case), Visual Notifications On Your Phone (e.g. on an app or the phone's lock screen).
2020-07-16 08:38:54	Yes, I wish to participate in this survey.	Under 18	Yes	Moderate Risk	No		Yes	Exact Decibel Level	Listen to music at ~50 decibels and stay away from situations I may need to put the volume extremely loud to hear.	Probably Not	Probably	Visual Notifications On Your Phone (e.g. on an app or the phone's lock screen).
2020-07-16 08:41:55	Yes, I wish to participate in this survey.	18-30	Yes	Moderate Risk	No		Yes	Estimate	speakers stead of headphones, no earbuds	Definitely Not	Maybe	None
2020-07-16 08:53:13	Yes, I wish to participate in this survey.	Under 18	No	Little Risk	No		No			Probably Not	Probably	Visual Notifications On Your Phone (e.g. on an app or the phone's lock screen).
2020-07-16 09:00:53	Yes, I wish to participate in this survey.	31-50	Yes	Moderate Risk	No		Yes	Estimate	Listen to music at a reasonably low level. I listen to lots of music, so I try to be responsible about the volume level.	Maybe	Probably	Audio Notifications (e.g. a message through your earbuds), Visual Notifications On Your Phone (e.g. on an app or the phone's lock screen).
2020-07-16 09:14:50	Yes, I wish to participate in this survey.	Under 18	Yes	Moderate Risk	No		No			Probably Not	Definitely Not	Visual Notifications On Your Phone (e.g. on an app or the phone's lock screen).
2020-07-16 09:18:59	Yes, I wish to participate in this survey.	18-30	Yes	High Risk	No		Yes	Estimate	Wear earplugs at concerts/events, don't stand in front of speakers anymore	Probably Not	Probably	None
2020-07-16 09:24:12	Yes, I wish to participate in this survey.	18-30	Yes	Moderate Risk	No		No			Probably Not	Probably Not	External Visual Notifications (e.g. a display on your phone case), Visual Notifications On Your Phone (e.g. on an app or the phone's lock screen).
2020-07-16 09:51:33	Yes, I wish to participate in this survey.	Under 18	Yes	Little Risk	No		Yes	Estimate	Low volume	Maybe	Definitely	Audio Notifications (e.g. a message through your earbuds)
2020-07-16 09:51:45	Yes, I wish to participate in this survey.	Under 18	Yes	Moderate Risk	No		Yes	Estimate	I hold my headphones away from my head. If I can hear audio, I turn the volume down..	Probably	Definitely	Audio Notifications (e.g. a message through your earbuds), External Visual Notifications (e.g. a display on your phone case), Visual Notifications On Your Phone (e.g. on an app or the phone's lock screen).
2020-07-16 10:09:42	Yes, I wish to participate in this survey.	18-30	Yes	High Risk	No		No			Definitely	Maybe	Visual Notifications On Your Phone (e.g. on an app or the phone's lock screen).
2020-07-16 10:16:51	Yes, I wish to participate in this survey.	51+	Yes	Moderate Risk	No		Yes	Estimate	Ear plugs at concerts; consciously (and reluctantly) turning down loud music	Maybe	Probably	Haptic, on a watch or something
2020-07-16 10:27:53	Yes, I wish to participate in this survey.	18-30	Yes	Moderate Risk	No		No			Definitely	Definitely	Audio Notifications (e.g. a message through your earbuds), Visual Notifications On Your Phone (e.g. on an app or the phone's lock screen).
2020-07-16 11:18:37	Yes, I wish to participate in this survey.	18-30	Yes	Little Risk	No		No			Probably	Probably	Audio Notifications (e.g. a message through your earbuds), External Visual Notifications (e.g. a display on your phone case), Visual Notifications On Your Phone (e.g. on an app or the phone's lock screen).
2020-07-16 11:23:22	Yes, I wish to participate in this survey.	Under 18	Yes	Moderate Risk	No		Yes	Estimate	I try to make a limit on how loud I listen to music.	Definitely	Definitely	Audio Notifications (e.g. a message through your earbuds), Visual Notifications On Your Phone (e.g. on an app or the phone's lock screen).
2020-07-16 11:56:13	Yes, I wish to participate in this survey.	18-30	No	Moderate Risk	No		Yes	Estimate	Listen at lower volumes than I'd prefer, and take frequent breaks	Maybe	Probably Not	Audio Notifications (e.g. a message through your earbuds), Visual Notifications On Your Phone (e.g. on an app or the phone's lock screen).
2020-07-16 12:00:00	Yes, I wish to participate in this survey.	Under 18	Yes	Moderate Risk	No		No			Probably	Maybe	Audio Notifications (e.g. a message through your earbuds), External Visual Notifications (e.g. a display on your phone case), Visual Notifications On Your Phone (e.g. on an app or the phone's lock screen).
2020-07-16 12:00:32	Yes, I wish to participate in this survey.	31-50	Yes	Moderate Risk	No		No			Definitely Not	Definitely Not	None
2020-07-16 12:04:40	Yes, I wish to participate in this survey.	Under 18	Yes	High Risk	No		Yes	Estimate	turn down the volume	Probably	Maybe	Visual Notifications On Your Phone (e.g. on an app or the phone's lock screen).
2020-07-16 12:09:54	Yes, I wish to participate in this survey.	18-30	No	Moderate Risk	No		No			Definitely	Probably	Visual Notifications On Your Phone (e.g. on an app or the phone's lock screen).
2020-07-16 12:10:31	Yes, I wish to participate in this survey.	18-30	Yes	Extreme Risk	No		Yes	Estimate	Take a break every hour	Definitely	Probably Not	External Visual Notifications (e.g. a display on your phone case), Visual Notifications On Your Phone (e.g. on an app or the phone's lock screen).
2020-07-16 15:54:02	Yes, I wish to participate in this survey.	Under 18	No	Little Risk	No		Yes	Exact Decibel Level	Don't set the sound higher than a certain level when listening to music through earbuds, covering ears when there is a very loud noise	Probably	Probably	None
2020-07-16 15:55:03	Yes, I wish to participate in this survey.	18-30	Yes	Moderate Risk	No		No			Definitely	Probably	Audio Notifications (e.g. a message through your earbuds), External Visual Notifications (e.g. a display on your phone case), Visual Notifications On Your Phone (e.g. on an app or the phone's lock screen).
2020-07-16 16:56:27	Yes, I wish to participate in this survey.	Under 18	Yes	Moderate Risk	No		No			Definitely	Probably	Audio Notifications (e.g. a message through your earbuds)
2020-07-16 17:30:34	Yes, I wish to participate in this survey.	18-30	No	Moderate Risk	No		No			Maybe	Definitely	Audio Notifications (e.g. a message through your earbuds), External Visual Notifications (e.g. a display on your phone case), Visual Notifications On Your Phone (e.g. on an app or the phone's lock screen).
2020-07-16 17:49:45	Yes, I wish to participate in this survey.	18-30	Yes	High Risk	No		Yes	Estimate	Hearing protection-ear plugs	Definitely Not	Maybe	Visual Notifications On Your Phone (e.g. on an app or the phone's lock screen).
2020-07-16 18:36:36	Yes, I wish to participate in this survey.	Under 18	Yes	Moderate Risk	No		Yes	Estimate	I use ear plugs at concerts and generally don’t play music too loudly	Maybe	Probably	Visual Notifications On Your Phone (e.g. on an app or the phone's lock screen).
2020-07-16 19:40:29	Yes, I wish to participate in this survey.	18-30	Yes	High Risk	No		Yes	Estimate	Low listening levels both in studio and outside of studio. Also ear protection when playing drums	Maybe	Definitely	External Visual Notifications (e.g. a display on your phone case), Visual Notifications On Your Phone (e.g. on an app or the phone's lock screen).
2020-07-16 20:07:07	Yes, I wish to participate in this survey.	18-30	Yes	Little Risk	No		No			Probably Not	Maybe	External Visual Notifications (e.g. a display on your phone case)			GEORGE'S
2020-07-16 22:37:16	Yes, I wish to participate in this survey.	Under 18	Yes	Moderate Risk	No		No			Probably	Maybe	Visual Notifications On Your Phone (e.g. on an app or the phone's lock screen).
2020-07-17 03:48:59	Yes, I wish to participate in this survey.	18-30	Yes	High Risk	No		No			Probably	Maybe	Visual Notifications On Your Phone (e.g. on an app or the phone's lock screen).
2020-07-17 04:48:48	Yes, I wish to participate in this survey.	18-30	Yes	Moderate Risk	No		Yes	Estimate	Avoid concerts, parties	Maybe	Maybe	Visual Notifications On Your Phone (e.g. on an app or the phone's lock screen).
2020-07-17 10:57:55	Yes, I wish to participate in this survey.	18-30	No	High Risk	No		Yes	Estimate	Earplugs while playing drums	Probably	Probably	External Visual Notifications (e.g. a display on your phone case), Visual Notifications On Your Phone (e.g. on an app or the phone's lock screen).
2020-07-17 12:37:02	Yes, I wish to participate in this survey.	Under 18	Yes	Moderate Risk	No		No			Maybe	Probably Not	External Visual Notifications (e.g. a display on your phone case)	Recently I've been listening to quieter music than I used to listen to, so that might help a little bit (?) with lowering my risk, combined with the fact that I have sensitive ears, but I've already listened to enough ear-piercingly loud music that I don't think anything will slow down the progression of NIHL for me.
2 days, 7:52:09.190000

## Sheet: Compiled
Timestamp	If you have read and understand the above statements, please click the button below to indicate your consent to participate in this study.	What is your current age?	Before this survey, had you heard of Noise Induced Hearing Loss (NIHL)?	Do you believe you are at risk for developing NIHL?	Have you been diagnosed with NIHL?	What do you believe was the cause of your hearing loss?	Do you do anything to actively prevent NIHL?	Do you estimate an appropriate loudness based on personal preference or do you track the exact decibel level of every sound that enters your ear?	What do you do to actively prevent NIHL?	Would you like to receive some notification about your risk of developing NIHL from music or the environment around you?	Would you lower the volume of audio entering your ear if you were reminded to?	Please select all of the notification methods that you would prefer to receive. If you would prefer some other notification method, please write it in the "Other" option. If you prefer none of the methods please only select "None".	If there is anything else you would like to share about NIHL or how technology might be used to help prevent NIHL, please do so here.	User Type
2020-07-15 04:44:53	Yes, I wish to participate in this survey.	31-50	Yes	High Risk	No		Yes	i do not i just try to avoid loud place	i do not i just try to avoid loud place, wear hear protection when necessary	Probably	Definitely	External Visual Notifications (e.g. a display on your phone case), Visual Notifications On Your Phone (e.g. on an app or the phone's lock screen).		Reddit	Colour Legend
2020-07-15 15:07:40	Yes, I wish to participate in this survey.	18-30	Yes	High Risk	No		Yes	a mix of the two	limiters	Probably Not	Probably Not	non-intrusive pop-up in a top empty corner, warning for SERIOUS issues (that can be deactivated) and not bug you about everything, like phones do.		Reddit
2020-07-15 16:34:28	Yes, I wish to participate in this survey.	18-30	No	Moderate Risk	No		No			Probably	Probably	External Visual Notifications (e.g. a display on your phone case), Visual Notifications On Your Phone (e.g. on an app or the phone's lock screen).		Reddit	Row Color	Description
2020-07-15 18:46:25	Yes, I wish to participate in this survey.	Under 18	Yes	Moderate Risk	No		No			Maybe	Probably	Audio Notifications (e.g. a message through your earbuds)		Reddit	White	All usable reddit data used in this study
2020-07-15 19:21:00	Yes, I wish to participate in this survey.	Under 18	Yes	Moderate Risk	No		No			Probably Not	Maybe	Visual Notifications On Your Phone (e.g. on an app or the phone's lock screen).		Reddit
2020-07-15 19:50:27	Yes, I wish to participate in this survey.	Under 18	Yes	Moderate Risk	No		No			Probably	Probably Not	Visual Notifications On Your Phone (e.g. on an app or the phone's lock screen).		Reddit	Purple	Mechanical Turk data that was used in this study
2020-07-15 19:53:29	Yes, I wish to participate in this survey.	18-30	Yes	Moderate Risk	No		Yes	Estimate	Earplugs	Maybe	Definitely	Visual Notifications On Your Phone (e.g. on an app or the phone's lock screen).		Reddit
2020-07-15 19:58:06	Yes, I wish to participate in this survey.	18-30	Yes	High Risk	No		Yes	Estimate	Never listen to music with headphones beyond the halfway volume point. Ideally less than that	Maybe	Definitely	Visual Notifications On Your Phone (e.g. on an app or the phone's lock screen).		Reddit	Orange, Blue, Red	Excluded data for various reasons detailed in this study
2020-07-15 20:04:07	Yes, I wish to participate in this survey.	18-30	Yes	High Risk	No		No			Definitely Not	Probably	External Visual Notifications (e.g. a display on your phone case), Visual Notifications On Your Phone (e.g. on an app or the phone's lock screen).		Reddit
2020-07-15 20:04:10	Yes, I wish to participate in this survey.	18-30	Yes	Little Risk	No		Yes	Estimate	Stopped listening to loud music on headphones, keep the volume pretty low usually	Probably	Definitely	Audio Notifications (e.g. a message through your earbuds), External Visual Notifications (e.g. a display on your phone case), Visual Notifications On Your Phone (e.g. on an app or the phone's lock screen).		Reddit
2020-07-15 20:05:48	Yes, I wish to participate in this survey.	18-30	Yes	High Risk	No		No			Definitely	Definitely	Audio Notifications (e.g. a message through your earbuds)		Reddit
2020-07-15 20:06:39	Yes, I wish to participate in this survey.	18-30	Yes	High Risk	No		Yes	Estimate	Wear earplugs at concerts, avoid loud noises	Maybe	Probably	Visual Notifications On Your Phone (e.g. on an app or the phone's lock screen).		Reddit
2020-07-15 20:11:46	Yes, I wish to participate in this survey.	18-30	Yes	Moderate Risk	No		No			Probably Not	Probably Not	Visual Notifications On Your Phone (e.g. on an app or the phone's lock screen).		Reddit
2020-07-15 20:18:02	Yes, I wish to participate in this survey.	18-30	Yes	Moderate Risk	No		No			Probably	Maybe	Audio Notifications (e.g. a message through your earbuds), Visual Notifications On Your Phone (e.g. on an app or the phone's lock screen).		Reddit
2020-07-15 20:23:48	Yes, I wish to participate in this survey.	18-30	Yes	Moderate Risk	No		Yes	Estimate	Use earplugs and sound reduction ear muffs while operating small power equipment, earplugs during live concerts and routinely lower speaker/headphone volume to avoid volume creep.	Maybe	Probably	Visual Notifications On Your Phone (e.g. on an app or the phone's lock screen).		Reddit
2020-07-15 20:24:10	Yes, I wish to participate in this survey.	31-50	Yes	Moderate Risk	No		No			Definitely	Definitely	Visual Notifications On Your Phone (e.g. on an app or the phone's lock screen).		Reddit
2020-07-15 20:28:11	Yes, I wish to participate in this survey.	18-30	Yes	Moderate Risk	No		Yes	Estimate	earplugs at gigs and when playing with a band	Maybe	Probably	External Visual Notifications (e.g. a display on your phone case), Visual Notifications On Your Phone (e.g. on an app or the phone's lock screen).	Harsh thing to get, well worth the research to prevent and treat	Reddit
2020-07-15 20:30:13	Yes, I wish to participate in this survey.	18-30	Yes	High Risk	No		Yes	Estimate	Set volume control on my devices.	Probably	Definitely	Audio Notifications (e.g. a message through your earbuds), Visual Notifications On Your Phone (e.g. on an app or the phone's lock screen).		Reddit
2020-07-15 20:33:48	Yes, I wish to participate in this survey.	18-30	Yes	Moderate Risk	No		No			Maybe	Probably Not	None	Encouragement of wearing earplugs at gigs	Reddit
2020-07-15 20:34:30	Yes, I wish to participate in this survey.	18-30	Yes	High Risk	No		Yes	Estimate	Earplugs around loud things, keeping my music down, etc.	Probably	Definitely	Audio Notifications (e.g. a message through your earbuds), External Visual Notifications (e.g. a display on your phone case)		Reddit
2020-07-15 20:37:21	Yes, I wish to participate in this survey.	18-30	No	High Risk	No		Yes	Estimate	Practice with hearing protection (sometimes)	Maybe	Maybe	Visual Notifications On Your Phone (e.g. on an app or the phone's lock screen).		Reddit
2020-07-15 20:37:32	Yes, I wish to participate in this survey.	Under 18	No	Little Risk	No		No			Probably	Probably	Audio Notifications (e.g. a message through your earbuds)		Reddit
2020-07-15 20:37:41	Yes, I wish to participate in this survey.	18-30	Yes	High Risk	No		No			Probably	Definitely	Audio Notifications (e.g. a message through your earbuds), Visual Notifications On Your Phone (e.g. on an app or the phone's lock screen).		Reddit
2020-07-15 20:40:16	Yes, I wish to participate in this survey.	18-30	Yes	Moderate Risk	No		Yes	Estimate	Lower the maximum volume limit for headphones, wear ear plugs to concerts	Definitely	Definitely	External Visual Notifications (e.g. a display on your phone case), Visual Notifications On Your Phone (e.g. on an app or the phone's lock screen).		Reddit
2020-07-15 20:40:30	Yes, I wish to participate in this survey.	31-50	Yes	High Risk	No		Yes	Estimate	Earplugs at concerts, actively lowering sound levels	Probably Not	Definitely	Audio Notifications (e.g. a message through your earbuds)		Reddit
2020-07-15 20:41:56	Yes, I wish to participate in this survey.	18-30	Yes	Moderate Risk	No		No			Probably	Maybe	Audio Notifications (e.g. a message through your earbuds), Visual Notifications On Your Phone (e.g. on an app or the phone's lock screen).		Reddit
2020-07-15 20:42:53	Yes, I wish to participate in this survey.	18-30	Yes	High Risk	No		Yes	Estimate	I wear headphones most of the time when listening to music on my trusty MDR-V6s but I never realise how loud I listen to music until I take them off and leave the room for a few minutes (without pausing the music), and come back and I can hear it from across the room. I don’t really think about it too much, only until I’m about to sleep at night and realise I have this constant ring/white noise i…	Definitely	Definitely	Audio Notifications (e.g. a message through your earbuds), External Visual Notifications (e.g. a display on your phone case), Visual Notifications On Your Phone (e.g. on an app or the phone's lock screen).		Reddit
2020-07-15 20:46:17	Yes, I wish to participate in this survey.	18-30	No	High Risk	No		No			Definitely	Probably	Visual Notifications On Your Phone (e.g. on an app or the phone's lock screen).		Reddit
2020-07-15 20:48:32	Yes, I wish to participate in this survey.	18-30	Yes	Moderate Risk	No		No			Maybe	Maybe	Visual Notifications On Your Phone (e.g. on an app or the phone's lock screen).		Reddit
2020-07-15 20:49:36	Yes, I wish to participate in this survey.	18-30	Yes	High Risk	No		Yes	Estimate	Ear plugs at band rehearsals and gigs	Definitely	Maybe	Visual Notifications On Your Phone (e.g. on an app or the phone's lock screen).	Clubs and gigs should take a more active role in warning people or turning down	Reddit
2020-07-15 21:00:52	Yes, I wish to participate in this survey.	Under 18	Yes	Moderate Risk	No		No			Probably Not	Maybe	Visual Notifications On Your Phone (e.g. on an app or the phone's lock screen).		Reddit
2020-07-15 21:05:18	Yes, I wish to participate in this survey.	31-50	Yes	Extreme Risk	No		Yes	Estimate	Don't crank the headphone volume!	Definitely Not	Maybe	None		Reddit
2020-07-15 21:07:59	Yes, I wish to participate in this survey.	Under 18	No	High Risk	No		No			Definitely	Probably	Visual Notifications On Your Phone (e.g. on an app or the phone's lock screen).		Reddit
2020-07-15 21:20:07	Yes, I wish to participate in this survey.	18-30	Yes	Little Risk	No		No			Definitely Not	Probably	Visual Notifications On Your Phone (e.g. on an app or the phone's lock screen).		Reddit
2020-07-15 21:34:34	Yes, I wish to participate in this survey.	18-30	Yes	High Risk	No		Yes	Estimate	I avoid constantly using headphones and keep audio levels for general media consumption at reasonable volumes.	Probably	Probably	None		Reddit
2020-07-15 21:43:43	Yes, I wish to participate in this survey.	18-30	Yes	Moderate Risk	No		No			Probably	Probably Not	Audio Notifications (e.g. a message through your earbuds)		Reddit
2020-07-15 21:53:11	Yes, I wish to participate in this survey.	51+	Yes	Extreme Risk	Yes	Loud Sounds Over Time	Yes	Estimate	Stopped playing	Definitely Not	Probably	None		Reddit
2020-07-15 21:57:19	Yes, I wish to participate in this survey.	Under 18	Yes	Moderate Risk	No		No			Maybe	Definitely	Visual Notifications On Your Phone (e.g. on an app or the phone's lock screen).		Reddit
2020-07-15 22:03:22	Yes, I wish to participate in this survey.	Under 18	Yes	Moderate Risk	No		Yes	Estimate	lower volume	Maybe	Definitely	Audio Notifications (e.g. a message through your earbuds), Visual Notifications On Your Phone (e.g. on an app or the phone's lock screen).		Reddit
2020-07-15 22:05:11	Yes, I wish to participate in this survey.	31-50	Yes	Extreme Risk	No		Yes	Estimate	Earplugs	Definitely Not	Probably Not	None		Reddit
2020-07-15 22:22:11	Yes, I wish to participate in this survey.	18-30	Yes	High Risk	No		Yes	Estimate	Earplugs	Probably	Probably	Visual Notifications On Your Phone (e.g. on an app or the phone's lock screen).		Reddit
2020-07-15 22:27:50	Yes, I wish to participate in this survey.	31-50	Yes	Little Risk	No		Yes	Estimate	I don't listen to excessively loud music or other media, heed volume restrictions when using headphones, and use hearing protection when necessary.	Probably	Definitely	Audio Notifications (e.g. a message through your earbuds), External Visual Notifications (e.g. a display on your phone case), Visual Notifications On Your Phone (e.g. on an app or the phone's lock screen).	I think it's an important issue not taken seriously enough at the moment.	Reddit
2020-07-15 22:30:25	Yes, I wish to participate in this survey.	31-50	Yes	High Risk	No		Yes	Estimate	Earplugs when performing or at a concert.	Probably	Probably	Visual Notifications On Your Phone (e.g. on an app or the phone's lock screen).		Reddit
2020-07-15 22:41:59	Yes, I wish to participate in this survey.	18-30	No	Little Risk	No		Yes	Estimate	i'm very cautious about the volume in my headphones, as well as trying to use them as little as possible	Definitely	Definitely	Audio Notifications (e.g. a message through your earbuds), External Visual Notifications (e.g. a display on your phone case), Visual Notifications On Your Phone (e.g. on an app or the phone's lock screen).		Reddit
2020-07-15 22:51:00	Yes, I wish to participate in this survey.	18-30	No	Moderate Risk	No		No			Maybe	Probably	External Visual Notifications (e.g. a display on your phone case), Visual Notifications On Your Phone (e.g. on an app or the phone's lock screen).		Reddit
2020-07-15 23:04:30	Yes, I wish to participate in this survey.	18-30	Yes	Moderate Risk	No		No			Maybe	Definitely	Audio Notifications (e.g. a message through your earbuds)	I feel that this research has a significant role to play in the life of my brother, who has Down syndrome. He does not know when to turn his music down and listens to everything at 100%. We have to remind him, but he doesn’t listen a lot of the time. We have been searching for an app for a long time (we use apple products) that would allow us to limit the maximum volume that he can turn his phone…	Reddit
2020-07-15 23:11:21	Yes, I wish to participate in this survey.	Under 18	No	Little Risk	No		No			Probably Not	Maybe	External Visual Notifications (e.g. a display on your phone case)		Reddit
2020-07-15 23:28:30	Yes, I wish to participate in this survey.	Under 18	Yes	Little Risk	No		No			Maybe	Probably	External Visual Notifications (e.g. a display on your phone case)		Reddit
2020-07-15 23:43:15	Yes, I wish to participate in this survey.	Under 18	Yes	Moderate Risk	No		No			Maybe	Probably	Visual Notifications On Your Phone (e.g. on an app or the phone's lock screen).		Reddit
2020-07-16 00:08:13	Yes, I wish to participate in this survey.	18-30	No	Moderate Risk	No		Yes	Estimate	Wear ear protection during loud events (concerts, gun range, movies, etc)	Definitely Not	Probably Not	None		Reddit
2020-07-16 00:13:10	Yes, I wish to participate in this survey.	18-30	No	Moderate Risk	No		No			Probably	Definitely	Audio Notifications (e.g. a message through your earbuds), External Visual Notifications (e.g. a display on your phone case), Visual Notifications On Your Phone (e.g. on an app or the phone's lock screen).		Reddit
2020-07-16 00:14:48	Yes, I wish to participate in this survey.	18-30	Yes	Little Risk	No		No			Probably	Probably	Audio Notifications (e.g. a message through your earbuds), External Visual Notifications (e.g. a display on your phone case), Visual Notifications On Your Phone (e.g. on an app or the phone's lock screen).		Reddit
2020-07-16 00:27:23	Yes, I wish to participate in this survey.	31-50	No	High Risk	No		Yes	Estimate	Listen to music at moderate levels.	Probably	Probably	Audio Notifications (e.g. a message through your earbuds), External Visual Notifications (e.g. a display on your phone case), Visual Notifications On Your Phone (e.g. on an app or the phone's lock screen).		Reddit
2020-07-16 00:32:14	Yes, I wish to participate in this survey.	Under 18	Yes	Little Risk	No		Yes	Estimate	Low volume	Maybe	Definitely	Audio Notifications (e.g. a message through your earbuds)		Reddit
2020-07-16 00:41:23	Yes, I wish to participate in this survey.	Under 18	Yes	Moderate Risk	No		No			Probably	Probably	Visual Notifications On Your Phone (e.g. on an app or the phone's lock screen).		Reddit
2020-07-16 00:59:07	Yes, I wish to participate in this survey.	Under 18	Yes	High Risk	No		No			Probably Not	Definitely	Visual Notifications On Your Phone (e.g. on an app or the phone's lock screen).		Reddit
2020-07-16 00:59:51	Yes, I wish to participate in this survey.	18-30	Yes	Moderate Risk	No		Yes	Estimate	Listen to music at reasonable (lower than I would like) levels. Ear plugs at concerts.	Probably	Probably	External Visual Notifications (e.g. a display on your phone case), Visual Notifications On Your Phone (e.g. on an app or the phone's lock screen).		Reddit
2020-07-16 01:22:52	Yes, I wish to participate in this survey.	Under 18	Yes	Little Risk	No		No			Maybe	Definitely	Audio Notifications (e.g. a message through your earbuds), Visual Notifications On Your Phone (e.g. on an app or the phone's lock screen).		Reddit
2020-07-16 01:29:32	Yes, I wish to participate in this survey.	Under 18	No	Little Risk	No		No			Definitely	Maybe	Visual Notifications On Your Phone (e.g. on an app or the phone's lock screen).		Reddit
2020-07-16 01:53:05	Yes, I wish to participate in this survey.	18-30	Yes	Moderate Risk	No		Yes	Estimate	Musicians’ earplugs, active avoidance of loud situations, etc	Definitely	Definitely	Audio Notifications (e.g. a message through your earbuds), Visual Notifications On Your Phone (e.g. on an app or the phone's lock screen).		Reddit
2020-07-16 03:22:03	Yes, I wish to participate in this survey.	18-30	Yes	Moderate Risk	No		Yes	Estimate	I bought fancy ear plugs	Probably Not	Maybe	None		Reddit
2020-07-16 03:33:23	Yes, I wish to participate in this survey.	18-30	Yes	Moderate Risk	No		Yes	Estimate	I wear custom made earplugs at loud events/places (bars, gigs airplane).	Probably	Definitely	External Visual Notifications (e.g. a display on your phone case), Visual Notifications On Your Phone (e.g. on an app or the phone's lock screen).		Reddit
2020-07-16 03:36:48	Yes, I wish to participate in this survey.	18-30	Yes	High Risk	No		No			Definitely	Probably	Audio Notifications (e.g. a message through your earbuds), External Visual Notifications (e.g. a display on your phone case), Visual Notifications On Your Phone (e.g. on an app or the phone's lock screen).	Have people put on headphones for 5 minutes to simulate what tinnitus is like. I have tinnitus from NIHL (not diagnosed but I know it to be the case), and it fucking sucks. Would have kept me from listening to music too loud.	Reddit
2020-07-16 03:41:16	Yes, I wish to participate in this survey.	Under 18	No	Moderate Risk	No		Yes	Estimate	Lower the volume when using headphones or aboid using them	Probably Not	Definitely	Audio Notifications (e.g. a message through your earbuds), External Visual Notifications (e.g. a display on your phone case), Visual Notifications On Your Phone (e.g. on an app or the phone's lock screen).		Reddit
2020-07-16 03:47:22	Yes, I wish to participate in this survey.	Under 18	No	Little Risk	No		No			Probably Not	Probably	External Visual Notifications (e.g. a display on your phone case), Visual Notifications On Your Phone (e.g. on an app or the phone's lock screen)., vibration maybe?		Reddit
2020-07-16 03:59:29	Yes, I wish to participate in this survey.	18-30	Yes	Moderate Risk	No		No			Maybe	Probably Not	None		Reddit
2020-07-16 04:02:56	Yes, I wish to participate in this survey.	18-30	Yes	Moderate Risk	No		No			Definitely Not	Probably Not	External Visual Notifications (e.g. a display on your phone case)		Reddit
2020-07-16 04:09:14	Yes, I wish to participate in this survey.	Under 18	Yes	High Risk	No		No			Probably Not	Probably	External Visual Notifications (e.g. a display on your phone case)	my phone warns me about volume when i turn up the volume with earbuds/headphones on but the volume depends on the headphones/earbuds im using	Reddit
2020-07-16 04:21:52	Yes, I wish to participate in this survey.	18-30	No	High Risk	No		No			Definitely	Definitely	Visual Notifications On Your Phone (e.g. on an app or the phone's lock screen).		Reddit
2020-07-16 04:39:49	Yes, I wish to participate in this survey.	Under 18	No	Moderate Risk	No		No			Maybe	Probably Not	External Visual Notifications (e.g. a display on your phone case), Visual Notifications On Your Phone (e.g. on an app or the phone's lock screen).		Reddit
2020-07-16 04:40:23	Yes, I wish to participate in this survey.	Under 18	Yes	Little Risk	No		No			Maybe	Maybe	Visual Notifications On Your Phone (e.g. on an app or the phone's lock screen).		Reddit
2020-07-16 04:42:48	Yes, I wish to participate in this survey.	18-30	Yes	Moderate Risk	No		Yes	Estimate	Keep volume down to bare minimum, wear ear protection at live shows.	Probably	Definitely	Audio Notifications (e.g. a message through your earbuds), Visual Notifications On Your Phone (e.g. on an app or the phone's lock screen).		Reddit
2020-07-16 04:57:36	Yes, I wish to participate in this survey.	Under 18	Yes	Little Risk	No		No			Maybe	Maybe	Visual Notifications On Your Phone (e.g. on an app or the phone's lock screen).		Reddit
2020-07-16 05:03:27	Yes, I wish to participate in this survey.	18-30	Yes	Moderate Risk	No		Yes	Estimate	When I work around power tools or loud equipment, I'll wear earplugs. When Im playing music on my phone, my phone has a volume setting that'll tell me if its too loud and can damage my hearing so I usually keep my volume below that point.	Definitely	Probably	External Visual Notifications (e.g. a display on your phone case), Visual Notifications On Your Phone (e.g. on an app or the phone's lock screen).	Thanks for conducting this servey and collecting this data, y'all are doing a very important thing. As technology goes on, the world is getting noisier and most people don't even think about the consequences. I spent a few years in the military and we were constantly briefed and reminded about ear pro. But the general public really isnt reminded all that much. I feel that as advanced as phones an…	Reddit
2020-07-16 05:29:38	Yes, I wish to participate in this survey.	18-30	No	Moderate Risk	No		Yes	Estimate	Wearing hearing protection, limiting the volume on headphones/speakers	Probably	Probably	Visual Notifications On Your Phone (e.g. on an app or the phone's lock screen).		Reddit
2020-07-16 05:35:58	Yes, I wish to participate in this survey.	18-30	No	High Risk	No		No			Definitely	Probably	Visual Notifications On Your Phone (e.g. on an app or the phone's lock screen).		Reddit
2020-07-16 06:23:44	Yes, I wish to participate in this survey.	18-30	Yes	Moderate Risk	No		No			Probably	Probably	Audio Notifications (e.g. a message through your earbuds)		Reddit
2020-07-16 06:36:30	Yes, I wish to participate in this survey.	18-30	Yes	Moderate Risk	No		Yes	Estimate	Lower volumes	Probably	Definitely	Audio Notifications (e.g. a message through your earbuds)		Reddit
2020-07-16 07:11:29	Yes, I wish to participate in this survey.	Under 18	Yes	High Risk	No		No			Definitely	Definitely	External Visual Notifications (e.g. a display on your phone case), Visual Notifications On Your Phone (e.g. on an app or the phone's lock screen).		Reddit
2020-07-16 07:16:56	Yes, I wish to participate in this survey.	51+	Yes	Extreme Risk	Yes	Loud Sounds Over Time	No			Probably	Probably Not	Visual Notifications On Your Phone (e.g. on an app or the phone's lock screen).		Reddit
2020-07-16 07:38:37	Yes, I wish to participate in this survey.	18-30	Yes	High Risk	No		Yes	Estimate	Not listen to loud things	Probably	Definitely	All sound good, more options the better		Reddit
2020-07-16 07:48:22	Yes, I wish to participate in this survey.	18-30	Yes	Little Risk	No		Yes	Estimate	I make sure to monitor how loud my music is	Maybe	Definitely	Audio Notifications (e.g. a message through your earbuds), External Visual Notifications (e.g. a display on your phone case), Visual Notifications On Your Phone (e.g. on an app or the phone's lock screen).		Reddit
2020-07-16 08:17:30	Yes, I wish to participate in this survey.	18-30	Yes	Moderate Risk	No		Yes	Estimate	Wear earplugs to concerts and around loud machines	Definitely	Probably	External Visual Notifications (e.g. a display on your phone case), Visual Notifications On Your Phone (e.g. on an app or the phone's lock screen).		Reddit
2020-07-16 08:38:54	Yes, I wish to participate in this survey.	Under 18	Yes	Moderate Risk	No		Yes	Exact Decibel Level	Listen to music at ~50 decibels and stay away from situations I may need to put the volume extremely loud to hear.	Probably Not	Probably	Visual Notifications On Your Phone (e.g. on an app or the phone's lock screen).		Reddit
2020-07-16 08:41:55	Yes, I wish to participate in this survey.	18-30	Yes	Moderate Risk	No		Yes	Estimate	speakers stead of headphones, no earbuds	Definitely Not	Maybe	None		Reddit
2020-07-16 08:53:13	Yes, I wish to participate in this survey.	Under 18	No	Little Risk	No		No			Probably Not	Probably	Visual Notifications On Your Phone (e.g. on an app or the phone's lock screen).		Reddit
2020-07-16 09:00:53	Yes, I wish to participate in this survey.	31-50	Yes	Moderate Risk	No		Yes	Estimate	Listen to music at a reasonably low level. I listen to lots of music, so I try to be responsible about the volume level.	Maybe	Probably	Audio Notifications (e.g. a message through your earbuds), Visual Notifications On Your Phone (e.g. on an app or the phone's lock screen).		Reddit
2020-07-16 09:14:50	Yes, I wish to participate in this survey.	Under 18	Yes	Moderate Risk	No		No			Probably Not	Definitely Not	Visual Notifications On Your Phone (e.g. on an app or the phone's lock screen).		Reddit
2020-07-16 09:18:59	Yes, I wish to participate in this survey.	18-30	Yes	High Risk	No		Yes	Estimate	Wear earplugs at concerts/events, don't stand in front of speakers anymore	Probably Not	Probably	None		Reddit
2020-07-16 09:24:12	Yes, I wish to participate in this survey.	18-30	Yes	Moderate Risk	No		No			Probably Not	Probably Not	External Visual Notifications (e.g. a display on your phone case), Visual Notifications On Your Phone (e.g. on an app or the phone's lock screen).		Reddit
2020-07-16 09:51:33	Yes, I wish to participate in this survey.	Under 18	Yes	Little Risk	No		Yes	Estimate	Low volume	Maybe	Definitely	Audio Notifications (e.g. a message through your earbuds)		Reddit
2020-07-16 09:51:45	Yes, I wish to participate in this survey.	Under 18	Yes	Moderate Risk	No		Yes	Estimate	I hold my headphones away from my head. If I can hear audio, I turn the volume down..	Probably	Definitely	Audio Notifications (e.g. a message through your earbuds), External Visual Notifications (e.g. a display on your phone case), Visual Notifications On Your Phone (e.g. on an app or the phone's lock screen).		Reddit
2020-07-16 10:09:42	Yes, I wish to participate in this survey.	18-30	Yes	High Risk	No		No			Definitely	Maybe	Visual Notifications On Your Phone (e.g. on an app or the phone's lock screen).		Reddit
2020-07-16 10:16:51	Yes, I wish to participate in this survey.	51+	Yes	Moderate Risk	No		Yes	Estimate	Ear plugs at concerts; consciously (and reluctantly) turning down loud music	Maybe	Probably	Haptic, on a watch or something		Reddit
2020-07-16 10:27:53	Yes, I wish to participate in this survey.	18-30	Yes	Moderate Risk	No		No			Definitely	Definitely	Audio Notifications (e.g. a message through your earbuds), Visual Notifications On Your Phone (e.g. on an app or the phone's lock screen).		Reddit
2020-07-16 11:18:37	Yes, I wish to participate in this survey.	18-30	Yes	Little Risk	No		No			Probably	Probably	Audio Notifications (e.g. a message through your earbuds), External Visual Notifications (e.g. a display on your phone case), Visual Notifications On Your Phone (e.g. on an app or the phone's lock screen).		Reddit
2020-07-16 11:23:22	Yes, I wish to participate in this survey.	Under 18	Yes	Moderate Risk	No		Yes	Estimate	I try to make a limit on how loud I listen to music.	Definitely	Definitely	Audio Notifications (e.g. a message through your earbuds), Visual Notifications On Your Phone (e.g. on an app or the phone's lock screen).		Reddit
2020-07-16 11:56:13	Yes, I wish to participate in this survey.	18-30	No	Moderate Risk	No		Yes	Estimate	Listen at lower volumes than I'd prefer, and take frequent breaks	Maybe	Probably Not	Audio Notifications (e.g. a message through your earbuds), Visual Notifications On Your Phone (e.g. on an app or the phone's lock screen).		Reddit
2020-07-16 12:00:00	Yes, I wish to participate in this survey.	Under 18	Yes	Moderate Risk	No		No			Probably	Maybe	Audio Notifications (e.g. a message through your earbuds), External Visual Notifications (e.g. a display on your phone case), Visual Notifications On Your Phone (e.g. on an app or the phone's lock screen).		Reddit
2020-07-16 12:00:32	Yes, I wish to participate in this survey.	31-50	Yes	Moderate Risk	No		No			Definitely Not	Definitely Not	None		Reddit
2020-07-16 12:04:40	Yes, I wish to participate in this survey.	Under 18	Yes	High Risk	No		Yes	Estimate	turn down the volume	Probably	Maybe	Visual Notifications On Your Phone (e.g. on an app or the phone's lock screen).		Reddit
2020-07-16 12:09:54	Yes, I wish to participate in this survey.	18-30	No	Moderate Risk	No		No			Definitely	Probably	Visual Notifications On Your Phone (e.g. on an app or the phone's lock screen).		Reddit
2020-07-16 12:10:31	Yes, I wish to participate in this survey.	18-30	Yes	Extreme Risk	No		Yes	Estimate	Take a break every hour	Definitely	Probably Not	External Visual Notifications (e.g. a display on your phone case), Visual Notifications On Your Phone (e.g. on an app or the phone's lock screen).		Reddit
2020-07-16 15:54:02	Yes, I wish to participate in this survey.	Under 18	No	Little Risk	No		Yes	Exact Decibel Level	Don't set the sound higher than a certain level when listening to music through earbuds, covering ears when there is a very loud noise	Probably	Probably	None		Reddit
2020-07-16 15:55:03	Yes, I wish to participate in this survey.	18-30	Yes	Moderate Risk	No		No			Definitely	Probably	Audio Notifications (e.g. a message through your earbuds), External Visual Notifications (e.g. a display on your phone case), Visual Notifications On Your Phone (e.g. on an app or the phone's lock screen).		Reddit
2020-07-16 16:56:27	Yes, I wish to participate in this survey.	Under 18	Yes	Moderate Risk	No		No			Definitely	Probably	Audio Notifications (e.g. a message through your earbuds)		Reddit
2020-07-16 17:30:34	Yes, I wish to participate in this survey.	18-30	No	Moderate Risk	No		No			Maybe	Definitely	Audio Notifications (e.g. a message through your earbuds), External Visual Notifications (e.g. a display on your phone case), Visual Notifications On Your Phone (e.g. on an app or the phone's lock screen).		Reddit
2020-07-16 17:49:45	Yes, I wish to participate in this survey.	18-30	Yes	High Risk	No		Yes	Estimate	Hearing protection-ear plugs	Definitely Not	Maybe	Visual Notifications On Your Phone (e.g. on an app or the phone's lock screen).		Reddit
2020-07-16 18:36:36	Yes, I wish to participate in this survey.	Under 18	Yes	Moderate Risk	No		Yes	Estimate	I use ear plugs at concerts and generally don’t play music too loudly	Maybe	Probably	Visual Notifications On Your Phone (e.g. on an app or the phone's lock screen).		Reddit
2020-07-16 19:40:29	Yes, I wish to participate in this survey.	18-30	Yes	High Risk	No		Yes	Estimate	Low listening levels both in studio and outside of studio. Also ear protection when playing drums	Maybe	Definitely	External Visual Notifications (e.g. a display on your phone case), Visual Notifications On Your Phone (e.g. on an app or the phone's lock screen).		Reddit
2020-07-16 20:07:07	Yes, I wish to participate in this survey.	18-30	Yes	Little Risk	No		No			Probably Not	Maybe	External Visual Notifications (e.g. a display on your phone case)		Reddit
2020-07-16 22:37:16	Yes, I wish to participate in this survey.	Under 18	Yes	Moderate Risk	No		No			Probably	Maybe	Visual Notifications On Your Phone (e.g. on an app or the phone's lock screen).		Reddit
2020-07-17 03:48:59	Yes, I wish to participate in this survey.	18-30	Yes	High Risk	No		No			Probably	Maybe	Visual Notifications On Your Phone (e.g. on an app or the phone's lock screen).		Reddit
2020-07-17 04:48:48	Yes, I wish to participate in this survey.	18-30	Yes	Moderate Risk	No		Yes	Estimate	Avoid concerts, parties	Maybe	Maybe	Visual Notifications On Your Phone (e.g. on an app or the phone's lock screen).		Reddit
2020-07-17 10:57:55	Yes, I wish to participate in this survey.	18-30	No	High Risk	No		Yes	Estimate	Earplugs while playing drums	Probably	Probably	External Visual Notifications (e.g. a display on your phone case), Visual Notifications On Your Phone (e.g. on an app or the phone's lock screen).		Reddit
2020-07-17 12:37:02	Yes, I wish to participate in this survey.	Under 18	Yes	Moderate Risk	No		No			Maybe	Probably Not	External Visual Notifications (e.g. a display on your phone case)	Recently I've been listening to quieter music than I used to listen to, so that might help a little bit (?) with lowering my risk, combined with the fact that I have sensitive ears, but I've already listened to enough ear-piercingly loud music that I don't think anything will slow down the progression of NIHL for me.	Reddit
2020-07-13 11:30:08	Yes, I wish to participate in this survey.	19-30	No	No Risk	No		No			Definitely	Probably	Audio Notifications (e.g. a message through your earbuds)		Yes
2020-07-13 11:30:11	Yes, I wish to participate in this survey.	19-30	No	High Risk	No		No			Probably	Probably	Visual Notifications On Your Phone (e.g. on an app or the phone's lock screen).		Yes
2020-07-13 11:30:24	Yes, I wish to participate in this survey.	19-30	Yes	Moderate Risk	No		Yes	Numbers	to use some machines tocdure	Probably	Probably Not	External Visual Notifications (e.g. a display on your phone case), Visual Notifications On Your Phone (e.g. on an app or the phone's lock screen).	nhl is the problem which can be cure.	Yes
2020-07-13 11:30:24	Yes, I wish to participate in this survey.	19-30	Yes	Moderate Risk	No		Yes	Estimate	I Try not to listen to my music too loud anymore. When I was younger it was an issue forme.	Probably Not	Probably	External Visual Notifications (e.g. a display on your phone case)		Yes
2020-07-13 11:30:25	Yes, I wish to participate in this survey.	31-50	No	Little Risk	No		Yes	Numbers	I limit the amount of volume I listen to things.	Maybe	Definitely	Audio Notifications (e.g. a message through your earbuds), External Visual Notifications (e.g. a display on your phone case), Visual Notifications On Your Phone (e.g. on an app or the phone's lock screen).	N/A	Yes
2020-07-13 11:30:34	Yes, I wish to participate in this survey.	19-30	Yes	Moderate Risk	No		No			Maybe	Maybe	None	nothing	Yes
2020-07-13 11:30:41	Yes, I wish to participate in this survey.	19-30	Yes	No Risk	Yes	Congenital Problem	Yes	Numbers	Know which noises can cause damage	Definitely	Definitely	Audio Notifications (e.g. a message through your earbuds)	NICE	Yes
2020-07-13 11:30:41	Yes, I wish to participate in this survey.	19-30	Yes	Little Risk	Yes	A Single Loud Noise	Yes	Estimate	i DON'T KNOW	Maybe	Probably	None	NO	Yes
2020-07-13 11:30:42	Yes, I wish to participate in this survey.	19-30	Yes	High Risk	Yes	Loud Sounds Over Time	Yes	Numbers	Avoid or limit exposure to excessively loud sounds.	Probably	Probably	None	no	Yes
2020-07-13 11:30:45	Yes, I wish to participate in this survey.	19-30	No	Extreme Risk	No		Yes	Numbers	earmuffs	Definitely	Definitely	External Visual Notifications (e.g. a display on your phone case)		Yes
2020-07-13 11:30:49	Yes, I wish to participate in this survey.	19-30	No	No Risk	No		No			Maybe	Probably	Visual Notifications On Your Phone (e.g. on an app or the phone's lock screen).	The tech should be able to adjust to sounds in different apps. Certain apps can gave louder sounds.	Yes
2020-07-13 11:30:58	Yes, I wish to participate in this survey.	51+	No	Moderate Risk	No		No			Maybe	Probably Not	None	NOTHING	Yes
2020-07-13 11:31:04	Yes, I wish to participate in this survey.	31-50	Yes	High Risk	Yes	A Single Loud Noise	Yes	Estimate	Avoid or limit exposure to excessively loud sounds. Turn down the volume of music systems. Move away from the source of loud sounds when possible. Use hearing protection devices when it is not feasible to avoid exposure to loud sounds or reduce them to a safe level.	Maybe	Probably	None	NOTHING	Yes
2020-07-13 11:31:07	Yes, I wish to participate in this survey.	19-30	Yes	High Risk	No		Yes	Estimate	I am a classical musician (flutist) and I wear protective ear plugs whenever I feel that I am practicing or rehearsing something that could damage my ears.	Definitely	Definitely	Visual Notifications On Your Phone (e.g. on an app or the phone's lock screen).	Maybe a step-by-step guide on how to listen to music safely (with earbuds, through a speaker, etc.)	Yes
2020-07-13 11:31:10	Yes, I wish to participate in this survey.	31-50	Yes	Moderate Risk	Yes	Loud Sounds Over Time	No			Definitely	Definitely	Audio Notifications (e.g. a message through your earbuds), External Visual Notifications (e.g. a display on your phone case), Visual Notifications On Your Phone (e.g. on an app or the phone's lock screen).		Yes
2020-07-13 11:31:15	Yes, I wish to participate in this survey.	31-50	Yes	Little Risk	No		No			Maybe	Definitely	None	No comments	Yes
2020-07-13 11:31:16	Yes, I wish to participate in this survey.	19-30	Yes	High Risk	No		Yes	Estimate	PROPERLY FITTED HEARING AIDS ARE THE BEST SOLUTION FOR THE NIHL	Maybe	Definitely	Audio Notifications (e.g. a message through your earbuds), External Visual Notifications (e.g. a display on your phone case), Visual Notifications On Your Phone (e.g. on an app or the phone's lock screen).	NOTHING	Yes
2020-07-13 11:31:21	Yes, I wish to participate in this survey.	31-50	No	Little Risk	No		No			Maybe	Probably	Audio Notifications (e.g. a message through your earbuds), External Visual Notifications (e.g. a display on your phone case), Visual Notifications On Your Phone (e.g. on an app or the phone's lock screen).	IT HELPS.	Yes
2020-07-13 11:31:21	Yes, I wish to participate in this survey.	31-50	No	Moderate Risk	No		No			Definitely	Probably	Visual Notifications On Your Phone (e.g. on an app or the phone's lock screen).		Yes
2020-07-13 11:31:23	Yes, I wish to participate in this survey.	19-30	Yes	Little Risk	No		No			Maybe	Probably Not	Audio Notifications (e.g. a message through your earbuds)	its very useful for patience who have deficiency	Yes
2020-07-13 11:31:29	Yes, I wish to participate in this survey.	19-30	Yes	Moderate Risk	No		No			Probably	Probably	Audio Notifications (e.g. a message through your earbuds), External Visual Notifications (e.g. a display on your phone case)	No thanks.	Yes
2020-07-13 11:31:30	Yes, I wish to participate in this survey.	19-30	No	Little Risk	No		No			Definitely	Maybe	Visual Notifications On Your Phone (e.g. on an app or the phone's lock screen).	no	Yes
2020-07-13 11:31:32	Yes, I wish to participate in this survey.	19-30	Yes	Moderate Risk	No		Yes	Numbers	by using some hearing machines.	Probably	Maybe	Audio Notifications (e.g. a message through your earbuds), External Visual Notifications (e.g. a display on your phone case)	nihl can be cured.	Yes
2020-07-13 11:31:52	Yes, I wish to participate in this survey.	19-30	No	High Risk	Yes	A Single Loud Noise	Yes	Numbers	EARBUD	Definitely	Definitely	Audio Notifications (e.g. a message through your earbuds)		Yes
2020-07-13 11:31:54	Yes, I wish to participate in this survey.	31-50	Yes	Moderate Risk	No		Yes	Estimate	I will do some ear sugery or wearing AI machine	Probably	Maybe	Audio Notifications (e.g. a message through your earbuds), External Visual Notifications (e.g. a display on your phone case), Visual Notifications On Your Phone (e.g. on an app or the phone's lock screen).	Nothing	Yes
2020-07-13 11:31:54	Yes, I wish to participate in this survey.	31-50	Yes	Moderate Risk	No		No			Maybe	Maybe	None	None	Yes
2020-07-13 11:31:57	Yes, I wish to participate in this survey.	19-30	Yes	Moderate Risk	Yes	A Single Loud Noise	Yes	Numbers	I have treatment	Probably	Maybe	None	I am not share anything	Yes
2020-07-13 11:32:18	Yes, I wish to participate in this survey.	51+	Yes	Moderate Risk	Yes	Age Related	Yes	Numbers	move away from sources of loud noises (such as loudspeakers) try to take a break from the noise every 15 minutes. give your hearing about 18 hours to recover after exposure to lots of loud noise.	Maybe	Probably	None	Wear earplugs or other protective devices when involved in a loud activity (activity-specific earplugs and earmuffs are available at hardware and sporting goods stores). If you can't reduce the noise or protect yourself from it, move away from it. Be alert to hazardous noises in the environment	Yes
2020-07-13 11:32:20	Yes, I wish to participate in this survey.	31-50	Yes	Moderate Risk	Yes	A Single Loud Noise	Yes	Estimate	Avoid or limit exposure to excessively loud sounds.Turn down the volume of music systems	Probably	Definitely	Audio Notifications (e.g. a message through your earbuds), External Visual Notifications (e.g. a display on your phone case), Visual Notifications On Your Phone (e.g. on an app or the phone's lock screen).	Normally, these sounds are at safe levels that don't damage our hearing.NIHL can be immediate or it can take a long time to be noticeable. It can be temporary or permanent, and it can affect one ear or both ears	Yes
2020-07-13 11:32:29	Yes, I wish to participate in this survey.	31-50	Yes	Moderate Risk	No		Yes	Numbers	If you can't reduce the noise or protect yourself from it, move away from it	Probably	Probably	None	na	Yes
2020-07-13 11:32:40	Yes, I wish to participate in this survey.	19-30	No	No Risk	No		No			Maybe	Probably	Visual Notifications On Your Phone (e.g. on an app or the phone's lock screen).	I have nothing additional to add	Yes
2020-07-13 11:32:44	Yes, I wish to participate in this survey.	31-50	Yes	Little Risk	No		No			Probably	Probably	External Visual Notifications (e.g. a display on your phone case)	no	Yes
2020-07-13 11:33:04	Yes, I wish to participate in this survey.	19-30	Yes	No Risk	Yes	Age Related	Yes	Estimate	Avoid or limit exposure to excessively loud sounds	Definitely	Definitely	None	Its very useful for hearing problem	Yes
2020-07-13 11:33:04	Yes, I wish to participate in this survey.	51+	Yes	No Risk	Yes	Age Related	Yes	Estimate	avoid to excessively loud sounds	Maybe	Maybe	None	none	Yes
2020-07-13 11:33:36	Yes, I wish to participate in this survey.	19-30	Yes	Moderate Risk	Yes	Loud Sounds Over Time	Yes	Estimate	Avoid or limit exposure to excessively loud sounds.	Maybe	Maybe	None	NIHL can be immediate or it can take a long time to be noticeable	Yes
2020-07-13 11:33:48	Yes, I wish to participate in this survey.	31-50	Yes	Little Risk	Yes	A Single Loud Noise	Yes	Estimate	The first and most important step to preventing NIHL is awareness of the noise levels around you. Exposure to sounds	Probably	Probably	None	This can result in permanent sensorineural hearing loss.	Yes
2020-07-13 11:33:53	Yes, I wish to participate in this survey.	31-50	No	Moderate Risk	No		No			Maybe	Maybe	Visual Notifications On Your Phone (e.g. on an app or the phone's lock screen).	Noise-induced hearing loss (NIHL) is hearing impairment resulting from exposure to loud sound. People may have a loss of perception of a narrow range of frequencies or impaired perception of sound including sensitivity to sound or ringing in the ears.	Yes
2020-07-13 11:35:09	Yes, I wish to participate in this survey.	19-30	Yes	No Risk	Yes	Congenital Problem	Yes	Numbers	know which noises	Definitely	Definitely	Audio Notifications (e.g. a message through your earbuds)	nice	Yes
2020-07-13 11:35:16	Yes, I wish to participate in this survey.	19-30	Yes	Little Risk	No		No			Maybe	Probably	Audio Notifications (e.g. a message through your earbuds), External Visual Notifications (e.g. a display on your phone case)	None	Yes
2020-07-13 11:35:36	Yes, I wish to participate in this survey.	19-30	Yes	High Risk	Yes	Loud Sounds Over Time	Yes	Numbers	Avoid or limit exposure to excessively loud sounds.	Probably	Probably	None	no	Yes
2020-07-13 11:35:44	Yes, I wish to participate in this survey.	19-30	No	Moderate Risk	Yes	Age Related	Yes	Estimate	Turn your music down, especially when using headphones.	Probably	Maybe	Audio Notifications (e.g. a message through your earbuds), External Visual Notifications (e.g. a display on your phone case), Visual Notifications On Your Phone (e.g. on an app or the phone's lock screen).	NONE	Yes
2020-07-13 11:35:45	Yes, I wish to participate in this survey.	51+	No	Little Risk	No		No			Probably	Probably	None	Be safe	Yes
2020-07-13 11:35:58	Yes, I wish to participate in this survey.	19-30	Yes	Moderate Risk	Yes	Age Related	Yes	Numbers	move away from sources of loud noises	Probably	Definitely	Audio Notifications (e.g. a message through your earbuds)	In response to loud sounds, the tensor tympani muscle tightens the eardrum	Yes
2020-07-13 11:36:00	Yes, I wish to participate in this survey.	19-30	Yes	Moderate Risk	No		No			Maybe	Maybe	None	nothing	Yes
2020-07-13 11:36:13	Yes, I wish to participate in this survey.	19-30	Yes	Little Risk	Yes	Congenital Problem	Yes	Numbers	knowwhich noises	Definitely	Definitely	External Visual Notifications (e.g. a display on your phone case)	nice	Yes
2020-07-13 11:36:54	Yes, I wish to participate in this survey.	19-30	No	Moderate Risk	Yes	Don't Know	No			Maybe	Maybe	None	NOTHING	Yes
2020-07-13 11:36:59	Yes, I wish to participate in this survey.	19-30	No	Moderate Risk	Yes	Loud Sounds Over Time	No			Probably	Maybe	None	NOTHING	Yes
2020-07-13 11:37:12	Yes, I wish to participate in this survey.	19-30	Yes	Little Risk	Yes	Loud Sounds Over Time	Yes	Numbers	yes	Probably	Maybe	Audio Notifications (e.g. a message through your earbuds)	yes	Yes
2020-07-13 11:37:18	Yes, I wish to participate in this survey.	31-50	No	Moderate Risk	No		No			Maybe	Maybe	None	no	Yes
2020-07-13 11:37:29	Yes, I wish to participate in this survey.	19-30	No	Moderate Risk	Yes	A Single Loud Noise	Yes	Numbers	4	Probably	Probably	None	NOTHING	Yes
2020-07-13 11:37:32	Yes, I wish to participate in this survey.	19-30	No	Moderate Risk	Yes	Loud Sounds Over Time	Yes	Numbers	Know which noises can cause damage (those at or above 85 dBA).	Maybe	Maybe	None	NOTHING	Yes
2020-07-13 11:37:35	Yes, I wish to participate in this survey.	31-50	Yes	Moderate Risk	Yes	A Single Loud Noise	Yes	Numbers	4	Maybe	Maybe	None	NOTHING	Yes
2020-07-13 11:37:36	Yes, I wish to participate in this survey.	19-30	No	Little Risk	Yes	Loud Sounds Over Time	Yes	Numbers	5	Maybe	Probably	None	NOTHING	Yes
2020-07-13 11:37:37	Yes, I wish to participate in this survey.	19-30	Yes	Moderate Risk	Yes	A Single Loud Noise	Yes	Estimate	parents should listen to the toy and if it sounds loud avoid	Maybe	Probably	External Visual Notifications (e.g. a display on your phone case)	Preventing Noise-Induced Hearing Loss. Avoid or limit exposure to excessively loud sounds. Turn down the volume of music systems. Move away from the source of loud sounds when possible. Use hearing protection devices when it is not feasible to avoid exposure to loud sounds or reduce them to a safe level	Yes
2020-07-13 11:37:41	Yes, I wish to participate in this survey.	31-50	Yes	Moderate Risk	Yes	Don't Know	No			Maybe	Maybe	None	NOTHING	Yes
2020-07-13 11:38:09	Yes, I wish to participate in this survey.	31-50	Yes	Little Risk	Yes	A Single Loud Noise	Yes	Numbers	Avoid or limit exposure to excessively loud sounds.	Maybe	Probably	Audio Notifications (e.g. a message through your earbuds)	It is characterized as sensorineural hearing loss and is usually bilateral	Yes
2020-07-13 11:41:19	Yes, I wish to participate in this survey.	19-30	Yes	Little Risk	No		No			Probably	Maybe	None		Yes
2020-07-13 11:41:29	No, I decline the opportunity to participate in this survey. Your data will be deleted from the collected responses.	19-30	No	Moderate Risk	Yes	Loud Sounds Over Time	Yes	Numbers	Know which noises can cause damage	Probably	Maybe	None	NOTHING	Yes
2020-07-13 11:41:33	Yes, I wish to participate in this survey.	31-50	No	Moderate Risk	Yes	Loud Sounds Over Time	Yes	Numbers	Know which noises can cause damage (those at or above 85 dBA).	Maybe	Maybe	None	NOTHING	Yes
2020-07-13 11:41:35	Yes, I wish to participate in this survey.	19-30	Yes	Moderate Risk	No		No			Maybe	Maybe	None	nothing	Yes
2020-07-14 01:12:54	Yes, I wish to participate in this survey.	51+	Yes	High Risk	Yes	Loud Sounds Over Time	No			Definitely	Definitely	None		Yes	A9SKB47DH05D8
2020-07-14 01:13:07	Yes, I wish to participate in this survey.	19-30	Yes	Little Risk	Yes	A Single Loud Noise	Yes	Exact Decibel Level	to avoid noise	Maybe	Maybe	None	to prevent eat	Yes	A1ECM31H3M71BE
2020-07-14 01:14:21	Yes, I wish to participate in this survey.	19-30	No	High Risk	No		No			Probably	Definitely	Audio Notifications (e.g. a message through your earbuds), External Visual Notifications (e.g. a display on your phone case)	very sensitive	Yes	A20WK0SH2FBTUE
2020-07-14 01:16:21	Yes, I wish to participate in this survey.	19-30	No	Moderate Risk	No		No			Probably	Probably	External Visual Notifications (e.g. a display on your phone case), Visual Notifications On Your Phone (e.g. on an app or the phone's lock screen).		Yes	A3UZYBO3EGBDWR
2020-07-14 01:17:10	Yes, I wish to participate in this survey.	19-30	Yes	Moderate Risk	Yes	A Single Loud Noise	Yes	Estimate	don't use earphones and high radiation devices	Maybe	Probably	External Visual Notifications (e.g. a display on your phone case)	good technology	Yes	A1JQE2XCVIBPL
2020-07-14 01:17:51	Yes, I wish to participate in this survey.	51+	Yes	Little Risk	Yes	A Single Loud Noise	Yes	Exact Decibel Level	no nocise	Probably	Probably	None	no nocie	Yes	A2PB1IT2WPJ9PK
2020-07-14 01:18:52	Yes, I wish to participate in this survey.	31-50	Yes	Little Risk	No		No			Maybe	Maybe	None	No	Yes	A1JMG06IUFQ1Y8
2020-07-14 01:19:51	Yes, I wish to participate in this survey.	19-30	Yes	Moderate Risk	No		No			Probably	Maybe	None	none	Yes	A3LJBKV8HYK3N5
2020-07-14 01:20:21	Yes, I wish to participate in this survey.	31-50	Yes	Moderate Risk	Yes	Congenital Problem	Yes	Estimate	Know which noises can cause damage (those at or above 85 dBA). Wear earplugs or other protective devices when involved in a loud activity (activity-specific earplugs and earmuffs are available at hardware and sporting goods stores)	Probably	Maybe	None	Sound is what we hear when vibrations from the source travel through the air and reach our ears. Noise is sometimes defined as unwanted sound, whether it is ear-splitting feedback from an amplifier at a live concert, the boom of a fireworks display finale, the loud crack of gunfire, the roar of the lawnmower, or the piped in music and loud clamor of voices at a hip new restaurant. In fact, our wo…	Yes	A2Y6BJWJAXQR0U
2020-07-14 12:10:34	Yes, I wish to participate in this survey.	19-30	Yes	Moderate Risk	Yes	Loud Sounds Over Time	Yes	Estimate	Know which noises can cause damage	Probably	Probably	None	NOTHING	Yes	A1V02JOX9YXKF6	duplicate
2020-07-14 12:29:19	Yes, I wish to participate in this survey.	19-30	Yes	Little Risk	No		No			Probably	Probably	Audio Notifications (e.g. a message through your earbuds), Visual Notifications On Your Phone (e.g. on an app or the phone's lock screen).	can be heared a low volume	Yes	A20IMQKZY9L06N
2020-07-14 12:31:10	Yes, I wish to participate in this survey.	19-30	Yes	High Risk	Yes	Loud Sounds Over Time	Yes	Estimate	AVOID HIGH SOUND	Probably	Maybe	External Visual Notifications (e.g. a display on your phone case)	NO	Yes	AGMBEBDV5P8IO
2020-07-14 12:31:21	Yes, I wish to participate in this survey.	31-50	No	Moderate Risk	No		No			Probably Not	Maybe	None	nothing else	Yes	AVBO8UCG0HWL6
2020-07-14 12:31:23	Yes, I wish to participate in this survey.	31-50	Yes	Moderate Risk	Yes	Loud Sounds Over Time	No			Maybe	Probably	None	no	Yes	AWYAGK48DVKIW
2020-07-14 12:31:59	Yes, I wish to participate in this survey.	19-30	No	Moderate Risk	Yes	Loud Sounds Over Time	Yes	Exact Decibel Level	know which noises can cause damage	Probably Not	Maybe	Visual Notifications On Your Phone (e.g. on an app or the phone's lock screen).	visual notificatrion	Yes	A34OKMM1CM7ZSR
2020-07-14 12:32:47	Yes, I wish to participate in this survey.	19-30	Yes	High Risk	Yes	Loud Sounds Over Time	Yes	Estimate	AVOID HIGH SOUND	Probably	Definitely	External Visual Notifications (e.g. a display on your phone case)	NO	Yes	A2B04VT6B6VN8S
2020-07-14 12:41:48	Yes, I wish to participate in this survey.	19-30	No	Moderate Risk	No		No			Maybe	Maybe	None	nothing	Yes	ATTYB4FI2DRVW
2020-07-14 12:44:19	Yes, I wish to participate in this survey.	31-50	No	Moderate Risk	No		No			Probably	Probably	Audio Notifications (e.g. a message through your earbuds), Visual Notifications On Your Phone (e.g. on an app or the phone's lock screen).		Yes	A3CH1Z6J9R38G9
2020-07-14 13:48:40	Yes, I wish to participate in this survey.	19-30	No	Moderate Risk	No		Yes	Exact Decibel Level	prefer not say	Probably	Maybe	External Visual Notifications (e.g. a display on your phone case)	no	Yes	A30QAEFR8PFO6W
2020-07-14 14:09:02	Yes, I wish to participate in this survey.	31-50	No	Little Risk	No		No			Maybe	Probably	External Visual Notifications (e.g. a display on your phone case)		Yes	A3QFFNXHRO59JL					4
2020-07-14 14:09:54	Yes, I wish to participate in this survey.	19-30	Yes	Moderate Risk	No		Yes	Estimate	Staying away from the noisy place	Definitely	Definitely	Audio Notifications (e.g. a message through your earbuds), External Visual Notifications (e.g. a display on your phone case), Visual Notifications On Your Phone (e.g. on an app or the phone's lock screen).		Yes	AX4U4ZJJQKKMS
2020-07-14 14:09:56	Yes, I wish to participate in this survey.	19-30	No	Moderate Risk	No		Yes	Exact Decibel Level	prefer not say	Probably	Maybe	None		Yes	AKQXOPBJNDESZ
2020-07-14 14:10:10	Yes, I wish to participate in this survey.	19-30	No	Little Risk	No		No			Probably	Probably	External Visual Notifications (e.g. a display on your phone case), Visual Notifications On Your Phone (e.g. on an app or the phone's lock screen).		Yes	AVTI7X2H3RKPE
2020-07-14 14:10:32	Yes, I wish to participate in this survey.	31-50	Yes	Moderate Risk	Yes	Loud Sounds Over Time	Yes	Exact Decibel Level	Since there is no established clinical treatment for NIHL yet, prevention of exposure to loud noise, for example by using ear protectors, is currently the primary strategy against NIHL.Jan 20, 2011	Probably	Probably Not	External Visual Notifications (e.g. a display on your phone case)	Since there is no estabNormally, these sounds are at safe levels that don't damage our hearing. ... These sounds can damage sensitive structures in the inner ear and cause noise-induced hearing loss (NIHL). NIHL can be immediate or it can take a long time to be noticeable. It can be temporary or permanent, and it can affect one ear or both ears.May 31, 2019lished clinical treatment for NIHL yet, …	Yes	A2GCBL4AZI88Y4
2020-07-14 14:10:32	Yes, I wish to participate in this survey.	19-30	Yes	Little Risk	Yes	A Single Loud Noise	Yes	Estimate	Know which noises can cause damage	Maybe	Probably	Audio Notifications (e.g. a message through your earbuds)	good	Yes	A1NT2XI0O4GV5I
2020-07-14 14:10:35	Yes, I wish to participate in this survey.	19-30	No	Moderate Risk	No		No			Maybe	Probably	None	none	Yes	A1PQW43P7FYJQT
2020-07-14 14:10:44	Yes, I wish to participate in this survey.	19-30	Yes	Moderate Risk	Yes	Loud Sounds Over Time	Yes	Exact Decibel Level	Once you become aware of noise hazards, you will notice them everywhere and can take action. For example, avoid walking directly by active	Maybe	Probably	External Visual Notifications (e.g. a display on your phone case)	.. But sounds can be harmful when they are too loud, even for a brief time, ... It can be temporary or permanent, and it can affect one ear or both ears.	Yes	A1PV0Y78FMUYCK
2020-07-14 14:11:04	Yes, I wish to participate in this survey.	19-30	Yes	Moderate Risk	Yes	Loud Sounds Over Time	Yes	Exact Decibel Level	Wear earplugs or other protective devices when involved in a loud activity (activity-specific earplugs and earmuffs are available at hardware and sporting goods stores).	Probably	Maybe	None	NIHL can be immediate or it can take a long time to be noticeable.	Yes	AFMVU0D8I7CVL
2020-07-14 14:11:11	Yes, I wish to participate in this survey.	31-50	Yes	Little Risk	No		No			Maybe	Definitely Not	External Visual Notifications (e.g. a display on your phone case)		Yes	A1FCOOO4XRP36A
2020-07-14 14:11:43	Yes, I wish to participate in this survey.	19-30	No	Moderate Risk	No		Yes	Exact Decibel Level	reduce volumes or move away from sources of sound	Maybe	Maybe	Audio Notifications (e.g. a message through your earbuds), External Visual Notifications (e.g. a display on your phone case)		Yes	AZLRPIAD0ZHAA
2020-07-14 14:13:44	Yes, I wish to participate in this survey.	19-30	Yes	Little Risk	Yes	Age Related	Yes	Estimate	Know which noises can cause damage	Probably	Definitely	Audio Notifications (e.g. a message through your earbuds)	good	Yes	A1ZHU7I53TTA5B
2020-07-14 14:13:57	Yes, I wish to participate in this survey.	31-50	Yes	No Risk	No		No			Probably	Probably	External Visual Notifications (e.g. a display on your phone case), Visual Notifications On Your Phone (e.g. on an app or the phone's lock screen).	None	Yes	ACI8PUCF5OPDC
2020-07-14 14:16:13	Yes, I wish to participate in this survey.	19-30	Yes	Little Risk	Yes	Loud Sounds Over Time	Yes	Estimate	Know which noises can cause damage	Probably	Probably	External Visual Notifications (e.g. a display on your phone case)	no	Yes	A2ZWOS5XQQ2CED
2020-07-14 14:19:09	Yes, I wish to participate in this survey.	31-50	Yes	Moderate Risk	No		No			Probably	Probably	External Visual Notifications (e.g. a display on your phone case)	no	Yes	A29P40K598XMWY
2020-07-14 14:19:51	Yes, I wish to participate in this survey.	19-30	Yes	Moderate Risk	Yes	Loud Sounds Over Time	Yes	Estimate	Hearing aid	Maybe	Maybe	None	NA	Yes	A4M0D0IZH9XCE
2020-07-14 16:26:50	Yes, I wish to participate in this survey.	19-30	No	Moderate Risk	No		No			Maybe	Maybe	None		Yes	A2HVCPYT24NUUT
2020-07-14 16:26:51	Yes, I wish to participate in this survey.	19-30	No	Little Risk	No		No			Probably Not	Probably	Visual Notifications On Your Phone (e.g. on an app or the phone's lock screen).		Yes	A3B145X2QA8FWA
2020-07-14 16:30:59	Yes, I wish to participate in this survey.	19-30	No	No Risk	No		Yes	Exact Decibel Level	by wearing ear pod while at noisy environment	Definitely	Definitely	External Visual Notifications (e.g. a display on your phone case), Visual Notifications On Your Phone (e.g. on an app or the phone's lock screen).	Nothing	Yes	AOWLCXNXCSQAC
2020-07-14 16:32:17	Yes, I wish to participate in this survey.	19-30	Yes	Moderate Risk	Yes	Loud Sounds Over Time	Yes	Estimate	Taking medicines	Probably	Probably	Audio Notifications (e.g. a message through your earbuds), Visual Notifications On Your Phone (e.g. on an app or the phone's lock screen).	None	Yes	A329MOF0X9FY27
2020-07-14 16:53:52	Yes, I wish to participate in this survey.	19-30	No	Little Risk	No		No			Maybe	Maybe	None		Yes	A292I7R9GQV86D
2020-07-14 16:54:10	Yes, I wish to participate in this survey.	31-50	No	Little Risk	No		No			Maybe	Maybe	Audio Notifications (e.g. a message through your earbuds), External Visual Notifications (e.g. a display on your phone case), Visual Notifications On Your Phone (e.g. on an app or the phone's lock screen).		Yes	A2NFEQDNM5S1QH
2020-07-14 16:55:09	Yes, I wish to participate in this survey.	31-50	Yes	Moderate Risk	No		No			Maybe	Maybe	Audio Notifications (e.g. a message through your earbuds), Visual Notifications On Your Phone (e.g. on an app or the phone's lock screen).		Yes	A3KU8DC7HJOGCM
2020-07-14 17:02:17	Yes, I wish to participate in this survey.	19-30	No	High Risk	No		No			Maybe	Probably	None		Yes	A1JIQKM7OPYRT6	a
2020-07-14 17:02:23	Yes, I wish to participate in this survey.	19-30	Yes	Moderate Risk	No		No			Probably	Probably	Audio Notifications (e.g. a message through your earbuds), Visual Notifications On Your Phone (e.g. on an app or the phone's lock screen).		Yes	A1H21X9Y1BLQWO	a
2020-07-14 17:03:00	Yes, I wish to participate in this survey.	19-30	Yes	Moderate Risk	Yes	Loud Sounds Over Time	Yes	Estimate	TAKING MEDICINES	Probably	Maybe	Audio Notifications (e.g. a message through your earbuds), Visual Notifications On Your Phone (e.g. on an app or the phone's lock screen).	None	Yes	A3HHZ0G3H9G0LM	a
2020-07-14 20:27:10	Yes, I wish to participate in this survey.	31-50	No	Moderate Risk	No		No			Probably	Definitely	Audio Notifications (e.g. a message through your earbuds)	NA	Yes	AAPL0LV4APHOR	a
2020-07-14 20:31:23	Yes, I wish to participate in this survey.	31-50	No	No Risk	No		No			Maybe	Definitely	External Visual Notifications (e.g. a display on your phone case)	none	Yes	A1BVG13MHBM1YD	a
2020-07-14 20:32:27	Yes, I wish to participate in this survey.	31-50	Yes	Moderate Risk	Yes	A Single Loud Noise	Yes	Exact Decibel Level	medicine	Probably Not	Maybe	None	no	Yes	A1AACRDI46WR5U	a
2020-07-14 20:32:27	Yes, I wish to participate in this survey.	19-30	Yes	Extreme Risk	Yes	A Single Loud Noise	Yes	Exact Decibel Level	lower	Probably	Maybe	None	very usefiul	Yes	A35Q1MTU2DPMSO	a
2020-07-14 20:36:23	Yes, I wish to participate in this survey.	19-30	No	Little Risk	No		No			Probably	Definitely	Visual Notifications On Your Phone (e.g. on an app or the phone's lock screen).		Yes	A11LL3J3YSXB4U	a
2020-07-14 20:39:32	Yes, I wish to participate in this survey.	19-30	Yes	Little Risk	No		No			Definitely	Definitely	Audio Notifications (e.g. a message through your earbuds), External Visual Notifications (e.g. a display on your phone case), Visual Notifications On Your Phone (e.g. on an app or the phone's lock screen).	n0	Yes	A8TIL9U6YHG5	a
2020-07-14 20:39:40	Yes, I wish to participate in this survey.	31-50	No	No Risk	No		No			Probably Not	Maybe	None		Yes	A50K26F2IS94U	a
2020-07-14 20:40:22	Yes, I wish to participate in this survey.	31-50	Yes	High Risk	No		No			Probably	Probably	Audio Notifications (e.g. a message through your earbuds), External Visual Notifications (e.g. a display on your phone case), Visual Notifications On Your Phone (e.g. on an app or the phone's lock screen).	Nothing	Yes	A1L2N1X8U8Z3W7	a
2020-07-14 20:40:24	Yes, I wish to participate in this survey.	31-50	No	No Risk	No		Yes	Estimate	TREATMENT	Probably	Probably	None	NECESSARY STEPS	Yes	A2R8PI7MC6NXXR	a
2020-07-14 20:41:18	Yes, I wish to participate in this survey.	31-50	Yes	No Risk	Yes	Loud Sounds Over Time	Yes	Estimate	take the medicine	Probably	Maybe	Audio Notifications (e.g. a message through your earbuds), External Visual Notifications (e.g. a display on your phone case), Visual Notifications On Your Phone (e.g. on an app or the phone's lock screen).	using some medicine instrument	Yes	A2A7V5KTDE1LYL	a
2020-07-14 21:00:03	Yes, I wish to participate in this survey.	19-30	Yes	Little Risk	Yes	A Single Loud Noise	Yes	Estimate	earplugs and earmuffs	Probably	Probably	None	na	Yes	A1VJ6JU89HP7MC	a
2020-07-15 00:05:37	Yes, I wish to participate in this survey.	31-50	No	No Risk	No		No			Probably Not	Maybe	Audio Notifications (e.g. a message through your earbuds)		Yes	AVCOBHDVXZOZL
2020-07-15 00:12:12	Yes, I wish to participate in this survey.	51+	No	Moderate Risk	No		No			Probably	Probably	None		Yes	A1SPG1KPFY5FL7
2020-07-13 11:30:06	Yes, I wish to participate in this survey.	19-30	Yes	Little Risk	No		No			Probably	Definitely	Audio Notifications (e.g. a message through your earbuds), External Visual Notifications (e.g. a display on your phone case), Visual Notifications On Your Phone (e.g. on an app or the phone's lock screen).		Yes
2020-07-13 11:30:08	Yes, I wish to participate in this survey.	31-50	No	No Risk	Yes	Don't Know	No			Maybe	Maybe	None	good	Yes
2020-07-13 11:43:07	Yes, I wish to participate in this survey.	19-30	Yes	No Risk	Yes	Age Related	Yes	Numbers	Can hearing damage and noise induced hearing loss be reversed or is there a cure for noise-induced hearing loss.	Definitely	Definitely	None	Avoid or limit exposure to excessively loud sounds. Turn down the volume of music systems	Yes
2020-07-14 14:25:33	Yes, I wish to participate in this survey.	31-50	No	No Risk	No		No			Maybe	Probably Not	Audio Notifications (e.g. a message through your earbuds)	no	Yes	A1J8EG9097XXUU	????
2020-07-14 14:33:30	Yes, I wish to participate in this survey.	31-50	Yes	Little Risk	Yes	Loud Sounds Over Time	Yes	Estimate	i will do what i try	Probably	Probably	None	no idea	Yes	A1UY31PXAQRQ5G	????
2020-07-14 16:29:13	Yes, I wish to participate in this survey.	19-30	No	Little Risk	No		No			Maybe	Probably	None		Yes	ASB3QZZODARVD	????
2020-07-14 17:02:00	Yes, I wish to participate in this survey.	19-30	Yes	Little Risk	Yes	Loud Sounds Over Time	Yes	Exact Decibel Level	beacuse it s very danger	Probably	Probably	External Visual Notifications (e.g. a display on your phone case)	its very beautiful	Yes	A3HF4FOT5XOZKU	????
2020-07-14 20:25:35	Yes, I wish to participate in this survey.	19-30	Yes	Little Risk	No		No			Probably	Maybe	External Visual Notifications (e.g. a display on your phone case)	no	Yes	A3HZFB2JLF3JMY	????
2020-07-14 20:29:02	Yes, I wish to participate in this survey.	51+	Yes	Moderate Risk	No		No			Probably	Probably	Audio Notifications (e.g. a message through your earbuds), External Visual Notifications (e.g. a display on your phone case), Visual Notifications On Your Phone (e.g. on an app or the phone's lock screen)., other	reducing the technology level	Yes	A34DVV2AL86MWP	????
2020-07-14 20:30:31	Yes, I wish to participate in this survey.	31-50	Yes	High Risk	Yes	Age Related	Yes	Exact Decibel Level	turn down the volume of on music system	Maybe	Probably	other	no idea	Yes	A38H1UJ9VPW9BD	????
2020-07-14 20:32:01	Yes, I wish to participate in this survey.	51+	Yes	Moderate Risk	Yes	Loud Sounds Over Time	Yes	Exact Decibel Level	be alert hazardous noises in the environment	Definitely	Probably	None	Sound Analysis	Yes	A35VVS44T6ANPU	????
2020-07-14 20:32:27	Yes, I wish to participate in this survey.	31-50	Yes	High Risk	Yes	Loud Sounds Over Time	Yes	Estimate	yes,i over time of period t0 actively NHL	Probably	Definitely	None	YES	Yes	A3F7IDKJWW8962	????
2020-07-14 20:33:42	Yes, I wish to participate in this survey.	31-50	No	Moderate Risk	No		No			Maybe	Probably	Visual Notifications On Your Phone (e.g. on an app or the phone's lock screen).		Yes	A3F1OLZ70WOPE	????
2020-07-14 20:39:00	Yes, I wish to participate in this survey.	19-30	Yes	Little Risk	No		Yes	Estimate	move away from the source of loud sounds	Probably	Definitely	Audio Notifications (e.g. a message through your earbuds), External Visual Notifications (e.g. a display on your phone case), Visual Notifications On Your Phone (e.g. on an app or the phone's lock screen).	the cochlear implant	Yes	A2RM2UNZRS02HG	????
2020-07-14 20:52:14	Yes, I wish to participate in this survey.	19-30	No	Moderate Risk	No		No			Probably	Probably	Audio Notifications (e.g. a message through your earbuds), Visual Notifications On Your Phone (e.g. on an app or the phone's lock screen).	An automatically way to lower the volume when necessary	Yes	A1YC6P7Q4VDKUT	????
2020-07-14 23:57:38	Yes, I wish to participate in this survey.	19-30	No	Little Risk	No		No			Probably	Definitely	None	i don't know	Yes	A2E6Y7XJFEBSPQ	????
2020-07-15 00:29:25	Yes, I wish to participate in this survey.	19-30	No	Moderate Risk	No		No			Definitely	Probably	Visual Notifications On Your Phone (e.g. on an app or the phone's lock screen).		Yes	A2WRQW3K947C31	????
2020-07-14 14:11:28	Yes, I wish to participate in this survey.	19-30	Yes	High Risk	Yes	Loud Sounds Over Time	Yes	Exact Decibel Level	AVOID HIGH SOUND	Probably	Probably	None	NO	Yes	AFLLPIM8N6IR7	????
2020-07-13 11:36:36	Yes, I wish to participate in this survey.	19-30	Yes	Moderate Risk	No		Yes	Numbers	Avoiding behaviours that increase the change of getting AIDS and hepatitis C infections , both of which weaken the immune system	Maybe	Probably	None	Avoiding unnecessary exposure to radiation
2020-07-13 11:38:45	Yes, I wish to participate in this survey.	31-50	No	High Risk	Yes	Congenital Problem	Yes	Numbers	bell sound over noise	Definitely	Definitely	None	useful of information
2020-07-14 14:19:07	Yes, I wish to participate in this survey.	19-30	Yes	Little Risk	Yes	Loud Sounds Over Time	Yes	Estimate	yes	Probably	Probably	None	i have share	Yes	A3BHIT3RV7MGOE	????
2020-07-14 16:25:52	Yes, I wish to participate in this survey.	19-30	Yes	Little Risk	Yes	Age Related	Yes	Estimate	yes	Probably	Maybe	Visual Notifications On Your Phone (e.g. on an app or the phone's lock screen)., None	no	Yes	A3MFYUMBJYH1FZ	????
2020-07-14 20:42:15	Yes, I wish to participate in this survey.	19-30	No	No Risk	No		Yes	Exact Decibel Level	none	Definitely	Definitely	None	none	Yes	A247U4MD6V0SW7	????
2020-07-14 14:11:39	Yes, I wish to participate in this survey.	19-30	Yes	Moderate Risk	Yes	A Single Loud Noise	Yes	Estimate	prevention	Maybe	Probably	None	yes	Yes	AHV8Z9I4JMQA6	????
2020-07-14 23:56:18	Yes, I wish to participate in this survey.	19-30	No	Little Risk	Yes	Loud Sounds Over Time	Yes	Estimate	prevention mothod activity	Probably	Definitely	None	nothing	Yes	A1NQMP8N76KM52	????
2020-07-14 17:13:30	Yes, I wish to participate in this survey.	31-50	Yes	Little Risk	Yes	Congenital Problem	Yes	Estimate	Since there is no established clinical treatment for NIHL yet, prevention of exposure to loud noise, for example by using ear protectors, is currently the primary strategy against NIHL.J	Probably	Definitely	None		Yes	A16XSDC013DV6Z	????
2020-07-13 11:29:37	Yes, I wish to participate in this survey.	19-30	Yes	Little Risk	Yes	Loud Sounds Over Time	Yes	Numbers	great	Definitely	Probably	External Visual Notifications (e.g. a display on your phone case), Visual Notifications On Your Phone (e.g. on an app or the phone's lock screen).	good
2020-07-13 11:29:46	Yes, I wish to participate in this survey.	19-30	Yes	No Risk	Yes	Congenital Problem	Yes	Numbers	yes	Definitely	Definitely	Audio Notifications (e.g. a message through your earbuds)	yes
2020-07-13 11:30:05	Yes, I wish to participate in this survey.	19-30	No	Moderate Risk	Yes	Age Related	Yes	Numbers	by the surgery	Probably	Probably	None	nothing
2020-07-13 11:30:21	Yes, I wish to participate in this survey.	19-30	Yes	Little Risk	Yes	Loud Sounds Over Time	Yes	Numbers	NIHL Is to be better than that other.	Probably	Probably	None	good well
2020-07-13 11:30:23	Yes, I wish to participate in this survey.	31-50	Yes	Moderate Risk	Yes	Loud Sounds Over Time	Yes	Estimate	no	Maybe	Maybe	None	nothing
2020-07-13 11:30:26	Yes, I wish to participate in this survey.	31-50	Yes	Moderate Risk	Yes	Age Related	Yes	Numbers	NO	Definitely	Definitely	External Visual Notifications (e.g. a display on your phone case)	NO
2020-07-13 11:30:38	Yes, I wish to participate in this survey.	19-30	Yes	Little Risk	Yes	Loud Sounds Over Time	Yes	Estimate	I PREVENT A ESTIMATE IT IS CORRECT FOR ME	Maybe	Probably	None	NOTHING
2020-07-15 23:41:05	Yes, I wish to participate in this survey.	51+	No	Extreme Risk	No		No			Definitely Not	Definitely Not	Poop based fart receptacle	Fart poop penis butt	Reddit
2020-07-16 03:33:22	Yes, I wish to participate in this survey.	18-30	Yes	Little Risk	No		Yes	Estimate	Death Grips	Definitely Not	Definitely Not	None	Death grips	Reddit
2020-07-16 05:40:30	Yes, I wish to participate in this survey.	18-30	Yes	High Risk	No		No			Definitely Not	Probably Not	External Visual Notifications (e.g. a display on your phone case), Visual Notifications On Your Phone (e.g. on an app or the phone's lock screen)., None	poop	Reddit
2020-07-13 11:30:59	Yes, I wish to participate in this survey.	19-30	Yes	High Risk	Yes	Age Related	Yes	Numbers	VERY BAD	Definitely	Definitely	None
2020-07-13 11:31:04	Yes, I wish to participate in this survey.	51+	Yes	Extreme Risk	Yes	Congenital Problem	Yes	Numbers	extremely...	Definitely	Definitely	None
2020-07-13 11:31:14	Yes, I wish to participate in this survey.	31-50	Yes	Moderate Risk	Yes	Loud Sounds Over Time	Yes	Estimate	Know which noises can cause damage (those at or above 85 dBA). Wear earplugs or other protective devices when involved in a loud activity (activity-specific earplugs and earmuffs are available at hardware and sporting goods stores). If you can't reduce the noise or protect yourself from it, move away from it.	Definitely	Definitely	Audio Notifications (e.g. a message through your earbuds), External Visual Notifications (e.g. a display on your phone case), Visual Notifications On Your Phone (e.g. on an app or the phone's lock screen).	Minimize your exposure to loud noises that are persistent. Never listen to music through headphones or ear buds with the volume all the way up. Wear ear plugs or protective earmuffs during any activity that exposes you to noise at or above 85 decibels.
2020-07-13 11:31:33	Yes, I wish to participate in this survey.	51+	No	Moderate Risk	Yes	Loud Sounds Over Time	Yes	Numbers	Wear earplugs or other protective devices when involved in a loud activity (activity-specific earplugs and earmuffs are available at hardware and sporting goods stores). If you can't reduce the noise or protect yourself from it, move away from it. Be alert to hazardous noises in the environment.	Probably	Probably	None	NOTHING
2020-07-13 11:31:47	Yes, I wish to participate in this survey.	51+	No	Moderate Risk	No		Yes	Numbers	like	Maybe	Maybe	Visual Notifications On Your Phone (e.g. on an app or the phone's lock screen).	like
2020-07-13 11:31:51	Yes, I wish to participate in this survey.	19-30	Yes	Little Risk	Yes	Don't Know	Yes	Estimate	Know which noises can cause damage (those at or above 85 dBA). Wear earplugs or other protective devices when involved in a loud activity (activity-specific earplugs and earmuffs are available at hardware and sporting goods stores)	Maybe	Maybe	None	this technology improvement quickly to clear the proplem
2020-07-13 11:31:52	Yes, I wish to participate in this survey.	19-30	No	Moderate Risk	Yes	Age Related	Yes	Numbers	Know which noises can cause damage (those at or above 85 dBA). Wear earplugs or other protective devices when involved in a loud activity	Definitely	Definitely	Audio Notifications (e.g. a message through your earbuds), External Visual Notifications (e.g. a display on your phone case)	nothing
2020-07-14 01:17:19	Yes, I wish to participate in this survey.	19-30	Yes	Moderate Risk	Yes	A Single Loud Noise	Yes	Exact Decibel Level	good	Maybe	Maybe	External Visual Notifications (e.g. a display on your phone case)	yes	Yes	goood
2020-07-14 01:18:04	Yes, I wish to participate in this survey.	31-50	Yes	Moderate Risk	Yes	Loud Sounds Over Time	Yes	Exact Decibel Level	HEALTHY FOOD EATING	Maybe	Maybe	None	YES	Yes	ARCTFQJD1DZ5R
2020-07-14 11:36:14	Yes, I wish to participate in this survey.	31-50	Yes	Moderate Risk	Yes	Congenital Problem	Yes	Exact Decibel Level	none	Definitely	Definitely	None	none	Yes	A1CVCNQK2N9QEZ		Lowercase "none"
2020-07-14 12:00:39	Yes, I wish to participate in this survey.	19-30	Yes	Little Risk	Yes	A Single Loud Noise	Yes	Exact Decibel Level	5	Maybe	Maybe	External Visual Notifications (e.g. a display on your phone case), Visual Notifications On Your Phone (e.g. on an app or the phone's lock screen).	NOTHING	Yes	A3BT4QRVBGA47H
2020-07-14 12:29:40	Yes, I wish to participate in this survey.	19-30	Yes	Little Risk	Yes	A Single Loud Noise	Yes	Estimate	I don't know	Maybe	Probably	None	no	Yes	A21E18FAPJXZLY
2020-07-14 12:31:27	Yes, I wish to participate in this survey.	31-50	Yes	Moderate Risk	Yes	A Single Loud Noise	Yes	Exact Decibel Level	good	Probably	Probably	External Visual Notifications (e.g. a display on your phone case)	good	Yes	A2NR9EVYW0LZPN
2020-07-14 12:31:34	Yes, I wish to participate in this survey.	19-30	Yes	Moderate Risk	Yes	A Single Loud Noise	Yes	Estimate	closed in bootel	Probably Not	Maybe	Audio Notifications (e.g. a message through your earbuds), External Visual Notifications (e.g. a display on your phone case)	yes	Yes	A3GSDQFIWB3DDN
2020-07-14 13:29:32	Yes, I wish to participate in this survey.	19-30	Yes	Moderate Risk	Yes	Age Related	Yes	Estimate	well	Maybe	Probably	None	yes	Yes	A2H5LPO9LAAAZM
2020-07-13 11:32:08	Yes, I wish to participate in this survey.	19-30	Yes	Moderate Risk	Yes	Age Related	Yes	Numbers	Every day, we experience sound in our environment, such as the sounds from television and radio, household appliances, and traffic. Normally, these sounds are at safe levels that don’t damage our hearing. But sounds can be harmful when they are too loud, even for a brief time, or when they are both loud and long-lasting. These sounds can damage sensitive structures in the inner ear and cause nois…	Maybe	Definitely	None	When exposed to loud noise over a long period the symptoms for induced hearing loss, which will gradually increase, are as follows. After leaving a crowded noisy area such as a party, patients may experience a fullness in the ears. Patients have trouble understanding speech, even though they can hear people talking. They report ringing, humming, or other sounds in the ear–tinnitus–perception of s…
2020-07-13 11:32:37	Yes, I wish to participate in this survey.	31-50	Yes	Little Risk	Yes	A Single Loud Noise	Yes	Numbers	Good immunity power of genre	Probably	Definitely	None	secure using
2020-07-13 11:32:40	Yes, I wish to participate in this survey.	19-30	Yes	No Risk	Yes	A Single Loud Noise	Yes	Numbers	interest	Definitely	Probably	Audio Notifications (e.g. a message through your earbuds), External Visual Notifications (e.g. a display on your phone case)
2020-07-13 11:32:54	Yes, I wish to participate in this survey.	31-50	Yes	No Risk	No		Yes	Estimate	Maintaining a normal weight and eating a healthy diet	Probably	Definitely	Audio Notifications (e.g. a message through your earbuds), External Visual Notifications (e.g. a display on your phone case), Visual Notifications On Your Phone (e.g. on an app or the phone's lock screen).	we may avoid unnecessary exposure to radiation
2020-07-13 11:33:00	Yes, I wish to participate in this survey.	19-30	Yes	Moderate Risk	Yes	Congenital Problem	Yes	Estimate	none	Probably	Definitely	None	none
2020-07-13 11:33:12	Yes, I wish to participate in this survey.	31-50	Yes	No Risk	Yes	Congenital Problem	Yes	Numbers	GOOD	Maybe	Probably	None	NO
2020-07-13 11:33:14	Yes, I wish to participate in this survey.	31-50	Yes	High Risk	Yes	Loud Sounds Over Time	Yes	Numbers	NO	Probably	Probably	None	NO
2020-07-13 11:33:23	Yes, I wish to participate in this survey.	19-30	Yes	No Risk	Yes	Loud Sounds Over Time	Yes	Numbers	To had clear lane.	Probably	Definitely	External Visual Notifications (e.g. a display on your phone case)	Nothing
2020-07-13 11:36:06	Yes, I wish to participate in this survey.	19-30	No	Little Risk	No		Yes	Estimate	diagonse	Probably	Probably	Audio Notifications (e.g. a message through your earbuds)	no
2020-07-13 11:36:08	Yes, I wish to participate in this survey.	19-30	Yes	High Risk	Yes	Congenital Problem	Yes	Numbers	yes	Definitely	Definitely	Audio Notifications (e.g. a message through your earbuds)	2
2020-07-13 11:35:45	Yes, I wish to participate in this survey.	19-30	Yes	Little Risk	Yes	Congenital Problem	Yes	Numbers	yes	Definitely	Definitely	Audio Notifications (e.g. a message through your earbuds)	yes
2020-07-13 11:36:17	Yes, I wish to participate in this survey.	19-30	Yes	Moderate Risk	Yes	A Single Loud Noise	Yes	Estimate	Please describe how you prevent NIHL *	Probably	Maybe	External Visual Notifications (e.g. a display on your phone case)	Noise-induced hearing loss (NIHL) is hearing impairment resulting from exposure to loud ... There are a variety of prevention strategies available to avoid or reduce ... Tinnitus is described as hearing a sound when an external sound is not that
2020-07-14 14:09:24	Yes, I wish to participate in this survey.	19-30	Yes	High Risk	Yes	Loud Sounds Over Time	Yes	Estimate	ESTIMATE	Probably	Maybe	External Visual Notifications (e.g. a display on your phone case)	5	Yes	AI8MB2ZCM1VZU
2020-07-14 14:09:53	Yes, I wish to participate in this survey.	19-30	Yes	Little Risk	Yes	Loud Sounds Over Time	Yes	Exact Decibel Level	It is a very careful	Maybe	Maybe	Audio Notifications (e.g. a message through your earbuds), External Visual Notifications (e.g. a display on your phone case)	no	Yes	A3K6LZAQZOAPB2
2020-07-14 14:10:04	Yes, I wish to participate in this survey.	31-50	Yes	Moderate Risk	Yes	Don't Know	Yes	Estimate	THE ACTIVELY PREVENT NIHL	Probably	Probably	None	THE TECHNOLOGY VERY USEFUL	Yes	AIGK171WKJX3J
2020-07-14 14:10:08	Yes, I wish to participate in this survey.	31-50	No	High Risk	Yes	A Single Loud Noise	Yes	Estimate	exercise	Probably	Probably Not	Visual Notifications On Your Phone (e.g. on an app or the phone's lock screen).		Yes	A2YRH9UGZM1GM5
2020-07-14 14:10:20	Yes, I wish to participate in this survey.	31-50	Yes	High Risk	Yes	Loud Sounds Over Time	Yes	Estimate	yes	Maybe	Maybe	Audio Notifications (e.g. a message through your earbuds)	yes	Yes	A3HLXRFK6YXOBH
2020-07-14 14:10:21	Yes, I wish to participate in this survey.	19-30	Yes	No Risk	Yes	Loud Sounds Over Time	Yes	Estimate	NONE	Probably	Probably	External Visual Notifications (e.g. a display on your phone case)	NONE	Yes	A13FVM2C914A3H
2020-07-14 14:10:40	Yes, I wish to participate in this survey.	19-30	Yes	No Risk	Yes	Congenital Problem	Yes	Exact Decibel Level	IT IS A CAREFULL	Maybe	Maybe	Audio Notifications (e.g. a message through your earbuds), External Visual Notifications (e.g. a display on your phone case)	NO	Yes	A1J3ICF1NZYFCR
2020-07-14 14:10:45	Yes, I wish to participate in this survey.	19-30	Yes	Little Risk	Yes	Loud Sounds Over Time	Yes	Estimate	Know which noises can cause damage	Probably	Maybe	None	Avoid or limit exposure to excessively loud sounds.	No		A1OETD
2020-07-14 14:13:20	Yes, I wish to participate in this survey.	19-30	Yes	Little Risk	Yes	Congenital Problem	Yes	Estimate	GOOD	Definitely	Definitely	Audio Notifications (e.g. a message through your earbuds)	YES	Yes	A3LRIIVTVKSJU3
2020-07-14 14:14:40	Yes, I wish to participate in this survey.	Under 18	Yes	Little Risk	Yes	Congenital Problem	Yes	Estimate	Noise Induced Hearing Loss is defined as overexposure to harmful noise (sounds that are too loud for too long and a single exposure to a very loud sound, blast or impulse). This overexposure can fatigue and ultimately damage the sensitive structures of our hearing organ (cochlea). These sensitive structures include the hair cells which are small sensory cells that send sound energy to the brain. …	Maybe	Maybe	External Visual Notifications (e.g. a display on your phone case)	no	Yes	A29GLTXKFWGH1Z
2020-07-14 14:14:43	Yes, I wish to participate in this survey.	19-30	Yes	Moderate Risk	Yes	Congenital Problem	Yes	Estimate	GOOD	Definitely	Definitely	Audio Notifications (e.g. a message through your earbuds)	YES	Yes	A13G04IFRR6VNW
2020-07-14 14:17:45	Yes, I wish to participate in this survey.	19-30	Yes	Little Risk	Yes	Loud Sounds Over Time	Yes	Estimate	good	Maybe	Probably	Visual Notifications On Your Phone (e.g. on an app or the phone's lock screen).	good	Yes	A3EFXQPG93CJAC
2020-07-14 14:18:21	Yes, I wish to participate in this survey.	31-50	Yes	Moderate Risk	Yes	A Single Loud Noise	Yes	Estimate	GOOD	Maybe	Probably	External Visual Notifications (e.g. a display on your phone case)	GOOD	Yes	A21X7WZ7A7ROEH
2020-07-14 14:36:03	Yes, I wish to participate in this survey.	31-50	No	Little Risk	Yes	Congenital Problem	Yes	Estimate	good	Definitely	Definitely	None	good	Yes	A3MPAFH7UTZW6K
2020-07-14 16:23:01	Yes, I wish to participate in this survey.	19-30	Yes	High Risk	Yes	Loud Sounds Over Time	Yes	Exact Decibel Level	none	Probably	Definitely	External Visual Notifications (e.g. a display on your phone case), Visual Notifications On Your Phone (e.g. on an app or the phone's lock screen).	none	Yes	A2CQCG0UM3YXKZ
2020-07-14 16:23:03	Yes, I wish to participate in this survey.	19-30	Yes	High Risk	Yes	Loud Sounds Over Time	Yes	Estimate	By having certain lane at appropriate level	Probably	Probably	Audio Notifications (e.g. a message through your earbuds)	Nothing	Yes	A3KOWY3F88WP94
2020-07-14 16:23:58	Yes, I wish to participate in this survey.	31-50	Yes	Moderate Risk	Yes	Loud Sounds Over Time	Yes	Estimate	Nothing	Definitely	Definitely	Audio Notifications (e.g. a message through your earbuds), External Visual Notifications (e.g. a display on your phone case), Visual Notifications On Your Phone (e.g. on an app or the phone's lock screen).	Research	Yes	A1SVX57UGFLMI3
2020-07-14 16:32:01	Yes, I wish to participate in this survey.	19-30	Yes	Moderate Risk	Yes	Age Related	Yes	Estimate	Interesting	Maybe	Probably	None	Interesting	Yes	A398DRCBINH0Q0
2020-07-14 16:56:49	Yes, I wish to participate in this survey.	31-50	Yes	Moderate Risk	Yes	A Single Loud Noise	Yes	Estimate	when using personal listening devices – if the person sitting beside you can hear it, then it's too loud.	Probably	Maybe	Audio Notifications (e.g. a message through your earbuds), Visual Notifications On Your Phone (e.g. on an app or the phone's lock screen).	Avoid or limit exposure to excessively loud sounds. Turn down the volume of music systems. Move away from the source of loud sounds when possibl	No
2020-07-14 17:02:24	Yes, I wish to participate in this survey.	19-30	No	Moderate Risk	No		Yes	Estimate	by the doctor advice	Maybe	Maybe	None		Yes	AMCRYIPFYJVGK	a
2020-07-14 17:04:50	Yes, I wish to participate in this survey.	31-50	Yes	Little Risk	No		Yes	Exact Decibel Level	be active	Definitely	Definitely	None	no	Yes	A2BSZZUU420KXF	a
2020-07-14 20:32:49	Yes, I wish to participate in this survey.	19-30	Yes	Little Risk	Yes	Loud Sounds Over Time	Yes	Estimate	avoid walking directly by active .	Maybe	Probably	None	avoid walking directly by active .	Yes	A1722JE4617TE	bad
2020-07-14 20:33:20	Yes, I wish to participate in this survey.	19-30	Yes	High Risk	Yes	Loud Sounds Over Time	Yes	Exact Decibel Level	NO	Probably	Probably	External Visual Notifications (e.g. a display on your phone case)	No	Yes	A36HP2KFMBZFK3	bad
2020-07-14 20:35:47	Yes, I wish to participate in this survey.	31-50	Yes	Moderate Risk	Yes	A Single Loud Noise	Yes	Estimate	yes	Probably	Maybe	None	NIHL	Yes	A3CSWW231SAGFW	bad
2020-07-15 00:05:07	Yes, I wish to participate in this survey.	19-30	Yes	No Risk	Yes	Don't Know	Yes	Exact Decibel Level	yes	Probably	Probably	None	yes	Yes	A5NGF0QPRJUKZ
2020-07-15 00:25:21	Yes, I wish to participate in this survey.	19-30	Yes	Moderate Risk	Yes	Age Related	Yes	Estimate	yes	Probably	Definitely	Audio Notifications (e.g. a message through your earbuds), External Visual Notifications (e.g. a display on your phone case)	nice	Yes	AJHQLOZH3W1II
2020-07-13 11:36:22	Yes, I wish to participate in this survey.	31-50	Yes	Little Risk	Yes	Loud Sounds Over Time	Yes	Numbers	Know which noises can cause damage (those at or above 85 dBA). Wear earplugs or other protective devices when involved in a loud activity (activity-specific earplugs and earmuffs are available at hardware and sporting goods stores).	Probably	Probably	External Visual Notifications (e.g. a display on your phone case)	good							1
2020-07-13 11:36:25	Yes, I wish to participate in this survey.	19-30	Yes	Little Risk	Yes	Congenital Problem	Yes	Numbers	yes	Definitely	Definitely	Audio Notifications (e.g. a message through your earbuds)
2020-07-13 11:36:33	Yes, I wish to participate in this survey.	19-30	Yes	No Risk	Yes	Loud Sounds Over Time	Yes	Estimate	CLOSING EARS	Definitely	Definitely	Audio Notifications (e.g. a message through your earbuds), External Visual Notifications (e.g. a display on your phone case), Visual Notifications On Your Phone (e.g. on an app or the phone's lock screen).	YES
2020-07-13 11:36:52	Yes, I wish to participate in this survey.	19-30	Yes	Moderate Risk	Yes	Loud Sounds Over Time	Yes	Numbers	NO	Probably	Probably	Audio Notifications (e.g. a message through your earbuds)	NO
2020-07-13 11:36:56	Yes, I wish to participate in this survey.	51+	Yes	Moderate Risk	Yes	Age Related	Yes	Estimate	Wear earplugs or other protective devices when involved in a loud activity (activity-specific earplugs and earmuffs are available at hardware and sporting goods stores). If you can't reduce the noise or protect yourself from it, move away from it. Be alert to hazardous noises in the environment.	Probably Not	Probably Not	None	NO
2020-07-13 11:38:05	Yes, I wish to participate in this survey.	19-30	Yes	Moderate Risk	Yes	Loud Sounds Over Time	Yes	Numbers	yes	Probably	Probably	External Visual Notifications (e.g. a display on your phone case)	yes
2020-07-13 11:37:17	Yes, I wish to participate in this survey.	31-50	Yes	Moderate Risk	Yes	A Single Loud Noise	Yes	Estimate	Avoid or limit exposure to excessively loud sounds. Turn down the volume of music systems. Move away from the source of loud sounds when possible. Use hearing protection devices when it is not feasible to avoid exposure to loud sounds or reduce them to a safe level	Definitely	Definitely	Audio Notifications (e.g. a message through your earbuds), Visual Notifications On Your Phone (e.g. on an app or the phone's lock screen).	Can hearing damage and noise induced hearing loss be reversed or is there a cure for noise-induced hearing loss.? Unfortunately not. Once the hair cells in the inner ear have been damaged by noise exposure, they have suffered permanent damage and cannot be restored
2020-07-13 11:38:29	Yes, I wish to participate in this survey.	19-30	Yes	Little Risk	Yes	Congenital Problem	Yes	Numbers	NO	Maybe	Probably	Audio Notifications (e.g. a message through your earbuds), External Visual Notifications (e.g. a display on your phone case)	NO
2020-07-13 11:39:08	Yes, I wish to participate in this survey.	19-30	Yes	Little Risk	Yes	Loud Sounds Over Time	Yes	Numbers	yes	Probably	Definitely	External Visual Notifications (e.g. a display on your phone case)	yes
2020-07-13 11:39:57	Yes, I wish to participate in this survey.	19-30	Yes	Moderate Risk	Yes	Age Related	Yes	Numbers	earplugs and earmuffs are available at hardware and sporting goods stores). If you can't reduce the noise or protect yourself from it, move away from it. Be alert to hazardous noises in the environment	Definitely	Probably	External Visual Notifications (e.g. a display on your phone case)	Employers today are responsible for preventing NIHL by controlling hazardous noise exposures through the use of engineering controls,.
2020-07-13 11:39:59	Yes, I wish to participate in this survey.	19-30	Yes	No Risk	Yes	Congenital Problem	Yes	Numbers	yes	Definitely	Definitely	Audio Notifications (e.g. a message through your earbuds)
2020-07-13 11:40:29	Yes, I wish to participate in this survey.	19-30	Yes	Moderate Risk	Yes	A Single Loud Noise	Yes	Estimate	The National Ice Hockey League is a set of semi-professional ice hockey leagues administered by the English Ice Hockey Association. It is currently the second tier of British ice hockey	Maybe	Probably	External Visual Notifications (e.g. a display on your phone case), Visual Notifications On Your Phone (e.g. on an app or the phone's lock screen).	VERY GOOD
2020-07-13 11:41:13	Yes, I wish to participate in this survey.	51+	Yes	No Risk	No		Yes	Estimate	no	Maybe	Maybe	External Visual Notifications (e.g. a display on your phone case)	no
2020-07-13 11:41:54	Yes, I wish to participate in this survey.	31-50	Yes	Moderate Risk	No		Yes	Numbers	Know which noises can cause damage (those at or above 85 dBA). Wear earplugs or other protective devices when involved in a loud activity (activity-specific earplugs and earmuffs are available at hardware and sporting goods stores). If you can't reduce the noise or protect yourself from it, move away from it.	Probably	Probably	None
2020-07-13 11:42:00	Yes, I wish to participate in this survey.	19-30	Yes	Little Risk	Yes	A Single Loud Noise	Yes	Numbers	yes	Probably	Maybe	External Visual Notifications (e.g. a display on your phone case)	yes
2020-07-13 11:44:36	Yes, I wish to participate in this survey.	31-50	Yes	No Risk	Yes	Congenital Problem	Yes	Numbers	most	Definitely	Definitely	None	good
2020-07-13 11:44:37	Yes, I wish to participate in this survey.	31-50	Yes	Moderate Risk	Yes	Loud Sounds Over Time	Yes	Numbers	NOISE INCLUDE HEARING LOSS	Probably	Maybe	None	(NIHL) is hearing impairment resulting from exposure to loud sound.
2020-07-13 11:45:39	Yes, I wish to participate in this survey.	19-30	Yes	No Risk	Yes	Age Related	Yes	Numbers	yes	Definitely	Definitely	Audio Notifications (e.g. a message through your earbuds)
2020-07-13 11:49:02	No, I decline the opportunity to participate in this survey. Your data will be deleted from the collected responses.	19-30	Yes	Little Risk	No		No			Probably	Maybe	Audio Notifications (e.g. a message through your earbuds)
2020-07-14 01:12:31	Yes, I wish to participate in this survey.	51+	No	Moderate Risk	Yes	Loud Sounds Over Time	Yes	Estimate	Hearing plays an essential role in communication, speech and language development, and learning. Even a small amount of hearing loss can have profound, negative effects on speech, language comprehension, communication, classroom learning, and social development. Studies indicate that without proper intervention, children with mild to moderate hearing loss, on average, do not perform as well in sc…	Probably	Probably	None	I SHARE TO MY FRIENDS AND I HELP	Yes	A2OPMEVIBXXL0R

## Sheet: Cleaning Data
Do you do anything to actively prevent NIHL?
No
No																				Total Number of Votes For Each Notification Type					B.b.i How many people prevent NIHL? n=116
No																				Aud	76	Other			Yes	48.3
No																				Ext	79	Non Intrusive Pop-up	Other		No	51.7
No																				Vis	118	Haptic watch feedback	Other
No																				Other	3	Vibration = Ext + Vis + Other
No																				None	66
No
No																				Percent Voted None
No																				What percent of redditors voted none?			11.2
No																				What percent of turkers voted none?			44.6
No
No																				Origin of Usable Data
No																				Redditors			48.9
No																				Turkers			51.1
No
No
No
No
No
No																				MTurk Demographic Split			Reddit Demographic Split				Overall Split
No																				18-30	62		18-30	0.578	67		18-30	59.9
No																				Under 18	0		Under 18	0.31	36		Under 18	15.2
No																				31-50	32.2		31-50	0.086	10		31-50	20.7
No																				51+	5.8		51+	0.026	3		51+	4.2
No
No																				Type of Prevention (%)					B.c.vi Stacked Column figure for NIHL prevention methods	Yes	No
No																				Turker		B.b.iii Redditor (n=56)			Exact	2.5
No																				Exact	44.4	Exact	3.6		Estimate	53.5
No																				Estimate	55.6	Estimate	92.9		No		60
No																				Other	0	other (mix of both, avoid loud sounds)	3.6
No
No																				Risk for NIHL Reddit (%)
No																				Extreme	4.3		B.b.iv Notification Type Reddit Split
No																				High	28.4		Aud	40	Other
No																				Moderate	50		Ext	40	Non Intrusive Pop-up
No																				Little Risk	17.2		Vis	83	Haptic watch feedback
No																				No Risk	0		Other	3	Vibration = Ext + Vis + Other
No																							None	12	All ok = Aud + Ext + Vis
No																				Amount that think to prevent NIHL Reddit (%)
No																				Yes	48.3		A.b.iii Distribution of Perceived NIHL Risk by Age
No																				No	51.7			No Risk	Little Risk	Moderate Risk	High Risk	Extreme Risk
No																							Under 18	0	12	19	5	0
No																							18-30	0	7	35	24	1
No																							31-50	0	1	3	4	2
No																							51+	0	0	1	0	2
No
No																		A.b.iv Comparison of NIHL Knowledge and Action Taken (n=116)		Heard of NIHL?				Perceived Risk of Developing NIHL
No																				Yes	No	Total		A.b.ii	Before this survey, had you heard of Noise Induced Hearing Loss (NIHL)?
No																		Prevent NIHL? B.b.i	Yes	0.405	0.078	0.483		Do you believe you are at risk for developing NIHL?	Yes	No	Grand Total
No																			No	0.388	0.129	0.517		Extreme Risk	5	0	5
No																			Total	0.793	0.207	1		High Risk	26	7	33
No																								Moderate Risk	48	10	58
No																			B.c.v Notification Effectiveness Score					Little Risk	13	7	20
No																			aud	128				No Risk	0	0	0
No																			ext	103				Grand Total	92	24	116
No																			vis	211
No																						B.c.ii Population that would like accurate data on their risk of NIHL (don't already prevent NIHL)
No																		B.c.v.1 Age Splits for Notification Effectiveness	Notification Rating	n		B.c.ii	Would you lower the volume of audio entering your ear if you were reminded to?
No																		Under 18 Aud	32	11		Would you like to receive some notification about your risk of developing NIHL from music or the environment around you?	Definitely	Probably	Maybe	Probably Not	Definitely Not	Grand Total
Yes																		18-30 Aud	87	25		Definitely	0.0833333	0.116667	0.0333333	0	0	0.233333
Yes																		31-50 Aud	9	4		Probably	0.0333333	0.1	0.0833333	0.05	0	0.266667
Yes																		51+ Aud	0	0		Maybe	0.0666667	0.0666667	0.05	0.0666667	0	0.25
Yes																		Under 18 Ext	13	10		Probably Not	0.0166667	0.05	0.0666667	0.0333333	0.0166667	0.183333
Yes																		18-30 Ext	79	27		Definitely Not	0	0.0333333	0	0.0166667	0.0166667	0.0666667
Yes																		31-50 Ext	11	3		Grand Total	0.2	0.366667	0.233333	0.166667	0.0333333	1
Yes																		51+ Ext	0	0
Yes																		Under 18 Vis	45	26		B.c.iv Age Ranges Interested In Lowering Volume
Yes																		18-30 Vis	145	51		B.c.iv	Would you lower the volume of audio entering your ear if you were reminded to?
Yes																		31-50 Vis	21	6		What is your current age?	Definitely	Probably	Maybe	Probably Not	Definitely Not	N
Yes																		51+ Vis	0	1		Under 18	0.277778	0.361111	0.25	0.0833333	0.0277778	36
Yes																		Other Responses				18-30	0.328358	0.343284	0.179104	0.149254	0	67
Yes																		Ext + Vis + Other	ProNo Pro	Under 18		31-50	0.4	0.3	0.1	0.1	0.1	10
Yes																		Other	ProNo ProNo	18-30		51+	0	0.666667	0	0.333333	0	3
Yes																		Other	May Pro	51+		Grand Total	0.310345	0.353448	0.189655	0.12931	0.0172414	116
Yes																		None	DefNo Pro	51+
Yes																		Visual Notifications On Your Phone (e.g. on an app or the phone's lock screen).	Pro ProNo	51+
Yes
Yes																		B.c.v.1 Reorganized	Under 18	18-30	31-50
Yes																		Visual (n = 83)	45	145	21
Yes																		Auditory (n = 40)	32	87	9
Yes																		Ext. Visual (n = 40)	13	79	11
Yes																		None (n = 12)	3	3
Yes
Yes
Yes
Yes
Yes
Yes
Yes
Yes
Yes
Yes
Yes
Yes
Yes
Yes
Yes
Yes
Yes
Yes
Yes																					Would you lower the volume of audio entering your ear if you were reminded to?
Yes																				Age	Definitely	Probably	Maybe	Probably Not	Definitely Not	N
Yes																				Under 18	0.277778	0.361111	0.25	0.0833333	0.0277778	36
Yes																				18-30	0.328358	0.343284	0.179104	0.149254	0	67
Yes																				31-50	0.4	0.3	0.1	0.1	0.1	10
Yes																				51+	0	0.666667	0	0.333333	0	3
Yes																				Grand Total	0.310345	0.353448	0.189655	0.12931	0.0172414	116
Yes
Yes
Yes
Yes
Yes
Yes
Yes
Yes

## Sheet: Formatting RulesRetired Columns
Timestamp	Percent Voted "None"	Notification Type	Likelihood of Preventing NIHL																					Formats
2020-07-15 04:44:53	RVO	Ext + Vis	Vis	Aud	Ext	All																		NIHL Risk?
2020-07-15 15:07:40	RVO	Other	0.125	0.375	0.75	0.375															Extreme Risk	5		Extreme Risk	5
2020-07-15 16:34:28	RVO	Ext + Vis	0.1875	1	0.75	1																		High Risk	4
2020-07-15 18:46:25	RVO	Aud	0.5	0.5625	1	0.5625																		Little Risk	2
2020-07-15 19:21:00	RVO	Vis	0.5	0.25	0.75	0.25																		Moderate Risk	3
2020-07-15 19:50:27	RVO	Vis	0.375	0.1875	1	0.1875																		No Risk	1
2020-07-15 19:53:29	RVO	Vis	0.0625	0.5	0.75	0.5																		Want Notification?
2020-07-15 19:58:06	RVO	Vis	0.375	0.5	0.5625	0.5																		Definitely	2
2020-07-15 20:04:07	RVO	Ext + Vis	1	0.5625	0.5625	0.5625																		Definitely Not	-2
2020-07-15 20:04:10	RVO	Aud + Ext + Vis	0.25	0.75	0.75	0.75																		Maybe	0
2020-07-15 20:05:48	RVO	Aud	0.75	0.5	0.25	0.5																		Probably	1
2020-07-15 20:06:39	RVO	Vis	0.25	0.75	0.75	0.75																		Probably Not	-1
2020-07-15 20:11:46	RVO	Vis	0.5	0.75	0.5	0.75																		Lower Volume?
2020-07-15 20:18:02	RVO	Aud + Vis	0.125	0.75	0.75	0.75																		Definitely	2
2020-07-15 20:23:48	RVO	Vis	0.75	1	0.5625	1																		Definitely Not	-2
2020-07-15 20:24:10	RVO	Vis	0	0.75	0.375	0.75																		Maybe	0
2020-07-15 20:28:11	RVO	Ext + Vis	0.5	1	0.75	1																		Probably	1
2020-07-15 20:30:13	RVO	Aud + Vis	0.5625	0.75	0.5	0.75																		Probably Not	-1
2020-07-15 20:33:48	RVN	None	0.5625	0.5625	0.125	0.5625
2020-07-15 20:34:30	RVO	Aud + Ext	0.375	0.5625	0.375	0.5625																		Effectiveness Ranking
2020-07-15 20:37:21	RVO	Vis	0.5625	0.75	0	0.75													Def	Pro	May	ProNo	DefNo	Definitely Definitely	5
2020-07-15 20:37:32	RVO	Aud	0.25	0.25	0.1875	0.25						Def	Pro	May	ProNo	DefNo		Def	Def Def					Probably Definitely	4
2020-07-15 20:37:41	RVO	Aud + Vis	0.5	0.75	0.125	0.75					Def	5	4	3	0	0		Pro	Pro Def	Pro Pro				Maybe Definitely	3
2020-07-15 20:40:16	RVO	Ext + Vis	1	0.5	0.125	0.5					Pro	4	3	2	0	0		May	May Def	May Pro	May May			Probably Not Definitely	0
2020-07-15 20:40:30	RVO	Aud	0.25	0.75	0.75	0.75					May	3	2	1	0	0		ProNo	ProNo Def	ProNo Pro	ProNo May	ProNo ProNo		Definitely Not Definitely	0
2020-07-15 20:41:56	RVO	Aud + Vis	0.25	0.5625	0.5625	0.5625					ProNo	0	0	0	0	0		DefNo	DefNo Def	DefNo Pro	DefNo	DefNo ProNo	DefNo DefNo	Definitely Probably	4
2020-07-15 20:42:53	RVO	Aud + Ext + Vis	0.5625	0.375	0	0.375					DefNo	0	0	0	0	0								Probably Probably	3
2020-07-15 20:46:17	RVO	Vis	0.75	0.75	0.375	0.75													Def	Pro	May	ProNo	DefNo	Maybe Probably	2
2020-07-15 20:48:32	RVO	Vis	0.1875	0.5	1	0.5						Definitely	Probably	Maybe	Probably Not	Definitely Not		Def						Probably Not Probably	0
2020-07-15 20:49:36	RVO	Vis	0.1875	0.375	0.375	0.375						1	0.75	0.5	0.25	0		Pro						Definitely Not Probably	0
2020-07-15 21:00:52	RVO	Vis	0.1875	0.75	0.5625	0.75				Definitely	1	1	0.75	0.5	0.25	0		May						Definitely Maybe	3
2020-07-15 21:05:18	RVN	None	0	0.75	0.75	0.75				Probably	0.75	0.75	0.5625	0.375	0.1875	0		ProNo						Probably Maybe	2
2020-07-15 21:07:59	RVO	Vis	0.5	0.375	0.125	0.375				Maybe	0.5	0.5	0.375	0.25	0.125	0		DefNo						Maybe Maybe	1
2020-07-15 21:20:07	RVO	Vis	0.375	0.5	0.75	0.5				Probably Not	0.25	0.25	0.1875	0.125	0.0625	0								Probably Not Maybe	0
2020-07-15 21:34:34	RVN	None	0.75	0.5	1	0.5				Definitely Not	0	0	0	0	0	0								Definitely Not Maybe	0
2020-07-15 21:43:43	RVO	Aud	0	1	0.75	1																		Definitely Probably Not	0
2020-07-15 21:53:11	RVN	None	0.375	0.75	0.0625	0.75																		Probably Probably Not	0
2020-07-15 21:57:19	RVO	Vis	0.375	0.375	0.25	0.375																		Maybe Probably Not	0
2020-07-15 22:03:22	RVN	Aud + Vis	0.375	1	0.5	1																		Probably Not Probably Not	0
2020-07-15 22:05:11	RVN	None	0.25	1	0.5625	1																		Definitely Not Probably Not	0
2020-07-15 22:22:11	RVO	Vis	0.75	0.125	0.1875	0.125																		Definitely Definitely Not	0
2020-07-15 22:27:50	RVO	Aud + Ext + Vis	0.5625			0.125																		Probably Definitely Not	0
2020-07-15 22:30:25	RVO	Vis	0			0.375																		Maybe Definitely Not	0
2020-07-15 22:41:59	RVO	Aud + Ext + Vis	0.375			0																		Probably Not Definitely Not	0
2020-07-15 22:51:00	RVO	Ext + Vis	1			0.1875																		Definitely Not Definitely Not	0
2020-07-15 23:04:30	RVO	Aud	0.375			0.125
2020-07-15 23:11:21	RVO	Ext	0.5625			0.125																	Maybe	Probably	2
2020-07-15 23:28:30	RVO	Ext	0.75			0.75
2020-07-15 23:43:15	RVO	Vis	0.125			0.5625
2020-07-16 00:08:13	RVN	None	0.75			0
2020-07-16 00:13:10	RVO	Aud + Ext + Vis	1			0.375
2020-07-16 00:14:48	RVO	Aud + Ext + Vis	0.75			1
2020-07-16 00:27:23	RVO	Aud + Ext + Vis	0.0625			0.375
2020-07-16 00:32:14	RVO	Aud	0.25			0.5625
2020-07-16 00:41:23	RVO	Vis	0.5			0.75
2020-07-16 00:59:07	RVO	Vis	0.5625			0.125
2020-07-16 00:59:51	RVO	Ext + Vis	0.1875			0.75
2020-07-16 01:22:52	RVO	Aud + Vis	0.75			1
2020-07-16 01:29:32	RVO	Vis	1			0.75
2020-07-16 01:53:05	RVO	Aud + Vis	0.75			0.0625
2020-07-16 03:22:03	RVN	None	1			0.25
2020-07-16 03:33:23	RVO	Ext + Vis	0.75			0.5
2020-07-16 03:36:48	RVO	Aud + Ext + Vis	0.5625			0.5625
2020-07-16 03:41:16	RVO	Aud + Ext + Vis	0.5625			0.1875
2020-07-16 03:47:22	RVO	Ext + Vis + Other	0.75			0.125
2020-07-16 03:59:29	RVN	None	0.25			0
2020-07-16 04:02:56	RVO	Ext	0.75			0.5625
2020-07-16 04:09:14	RVO	Ext	0.5			0
2020-07-16 04:21:52	RVO	Vis	0.75			0
2020-07-16 04:39:49	RVO	Ext + Vis	0.5625			0
2020-07-16 04:40:23	RVO	Vis	0.375			0.125
2020-07-16 04:42:48	RVO	Aud + Vis	0.75			0.125
2020-07-16 04:57:36	RVO	Vis	0.5			0
2020-07-16 05:03:27	RVO	Ext + Vis	0.375			0.1875
2020-07-16 05:29:38	RVO	Vis	0.75			0
2020-07-16 05:35:58	RVO	Vis	0.75			0.5625
2020-07-16 06:23:44	RVO	Aud	0.375			0.0625
2020-07-16 06:36:30	RVO	Aud	0.5			0.375
2020-07-16 07:11:29	RVO	Ext + Vis	0.5			0.125
2020-07-16 07:16:56	RVO	Vis	1			0.1875
2020-07-16 07:38:37	RVO	Aud + Ext + Vis	0.75			0.5
2020-07-16 07:48:22	RVO	Aud + Ext + Vis	0.375			0.5
2020-07-16 08:17:30	RVO	Ext + Vis	1			0.375
2020-07-16 08:38:54	RVO	Vis	1			0.0625
2020-07-16 08:41:55	RVN	None	0.125			0.375
2020-07-16 08:53:13	RVO	Vis				1
2020-07-16 09:00:53	RVO	Aud + Vis				0.25
2020-07-16 09:14:50	RVO	Vis				0.75
2020-07-16 09:18:59	RVN	None				0.25
2020-07-16 09:24:12	RVO	Ext + Vis				0.5
2020-07-16 09:51:33	RVO	Aud				0.125
2020-07-16 09:51:45	RVO	Aud + Ext + Vis				0.75
2020-07-16 10:09:42	RVO	Vis				0
2020-07-16 10:16:51	RVO	Other				0.5
2020-07-16 10:27:53	RVO	Aud + Vis				0.5625
2020-07-16 11:18:37	RVO	Aud + Ext + Vis				0.5625
2020-07-16 11:23:22	RVO	Aud + Vis				0.375
2020-07-16 11:56:13	RVO	Aud + Vis				0.5625
2020-07-16 12:00:00	RVO	Aud + Ext + Vis				0.25
2020-07-16 12:00:32	RVN	None				0.5
2020-07-16 12:04:40	RVO	Vis				1
2020-07-16 12:09:54	RVO	Vis				0.25
2020-07-16 12:10:31	RVO	Ext + Vis				0.25
2020-07-16 15:54:02	RVN	None				0.5625
2020-07-16 15:55:03	RVO	Aud + Ext + Vis				0.75
2020-07-16 16:56:27	RVO	Aud				0.1875
2020-07-16 17:30:34	RVO	Aud + Ext + Vis				0.1875
2020-07-16 17:49:45	RVO	Vis				0.1875
2020-07-16 18:36:36	RVO	Vis				0
2020-07-16 19:40:29	RVO	Ext + Vis				0.5
2020-07-16 20:07:07	RVO	Ext				0.375
2020-07-16 22:37:16	RVO	Vis				0.75
2020-07-17 03:48:59	RVO	Vis				0
2020-07-17 04:48:48	RVO	Vis				0.375
2020-07-17 10:57:55	RVO	Ext + Vis				0.375
2020-07-17 12:37:02	RVO	Ext				0.375
						0.25
2020-07-13 11:30:08	TVO
2020-07-13 11:30:11	TVO
2020-07-13 11:30:24	TVO
2020-07-13 11:30:24	TVO
2020-07-13 11:30:25	TVO
2020-07-13 11:30:34	TVN
2020-07-13 11:30:41	TVO
2020-07-13 11:30:41	TVN
2020-07-13 11:30:42	TVN
2020-07-13 11:30:45	TVO
2020-07-13 11:30:49	TVO
2020-07-13 11:30:58	TVN
2020-07-13 11:31:04	TVN
2020-07-13 11:31:07	TVO
2020-07-13 11:31:10	TVO
2020-07-13 11:31:15	TVN
2020-07-13 11:31:16	TVO
2020-07-13 11:31:21	TVO
2020-07-13 11:31:21	TVO
2020-07-13 11:31:23	TVO
2020-07-13 11:31:29	TVO
2020-07-13 11:31:30	TVO
2020-07-13 11:31:32	TVO
2020-07-13 11:31:52	TVO
2020-07-13 11:31:54	TVO
2020-07-13 11:31:54	TVN
2020-07-13 11:31:57	TVN
2020-07-13 11:32:18	TVN
2020-07-13 11:32:20	TVO
2020-07-13 11:32:29	TVN
2020-07-13 11:32:40	TVO
2020-07-13 11:32:44	TVO
2020-07-13 11:33:04	TVN
2020-07-13 11:33:04	TVN
2020-07-13 11:33:36	TVN
2020-07-13 11:33:48	TVN
2020-07-13 11:33:53	TVO
2020-07-13 11:35:09	TVO
2020-07-13 11:35:16	TVO
2020-07-13 11:35:36	TVN
2020-07-13 11:35:44	TVO
2020-07-13 11:35:45	TVN
2020-07-13 11:35:58	TVO
2020-07-13 11:36:00	TVN
2020-07-13 11:36:13	TVO
2020-07-13 11:36:54	TVN
2020-07-13 11:36:59	TVN
2020-07-13 11:37:12	TVO
2020-07-13 11:37:18	TVN
2020-07-13 11:37:29	TVN
2020-07-13 11:37:32	TVN
2020-07-13 11:37:35	TVN
2020-07-13 11:37:36	TVN
2020-07-13 11:37:37	TVO
2020-07-13 11:37:41	TVN
2020-07-13 11:38:09	TVO
2020-07-13 11:41:19	TVN
2020-07-13 11:41:29	TVN
2020-07-13 11:41:33	TVN
2020-07-13 11:41:35	TVN
2020-07-14 01:12:54	TVN
2020-07-14 01:13:07	TVN
2020-07-14 01:14:21	TVO
2020-07-14 01:16:21	TVO
2020-07-14 01:17:10	TVO
2020-07-14 01:17:51	TVN
2020-07-14 01:18:52	TVN
2020-07-14 01:19:51	TVN
2020-07-14 01:20:21	TVN
2020-07-14 12:10:34	TVN
2020-07-14 12:29:19	TVO
2020-07-14 12:31:10	TVO
2020-07-14 12:31:21	TVN
2020-07-14 12:31:23	TVN
2020-07-14 12:31:59	TVO
2020-07-14 12:32:47	TVO
2020-07-14 12:41:48	TVN
2020-07-14 12:44:19	TVO
2020-07-14 13:48:40	TVO
2020-07-14 14:09:02	TVO
2020-07-14 14:09:54	TVO
2020-07-14 14:09:56	TVN
2020-07-14 14:10:10	TVO
2020-07-14 14:10:32	TVO
2020-07-14 14:10:32	TVO
2020-07-14 14:10:35	TVN
2020-07-14 14:10:44	TVO
2020-07-14 14:11:04	TVN
2020-07-14 14:11:11	TVO
2020-07-14 14:11:43	TVO
2020-07-14 14:13:44	TVO
2020-07-14 14:13:57	TVO
2020-07-14 14:16:13	TVO
2020-07-14 14:19:09	TVO
2020-07-14 14:19:51	TVN
2020-07-14 16:26:50	TVN
2020-07-14 16:26:51	TVO
2020-07-14 16:30:59	TVO
2020-07-14 16:32:17	TVO
2020-07-14 16:53:52	TVN
2020-07-14 16:54:10	TVO
2020-07-14 16:55:09	TVO
2020-07-14 17:02:17	TVN
2020-07-14 17:02:23	TVO
2020-07-14 17:03:00	TVO
2020-07-14 20:27:10	TVO
2020-07-14 20:31:23	TVO
2020-07-14 20:32:27	TVN
2020-07-14 20:32:27	TVN
2020-07-14 20:36:23	TVO
2020-07-14 20:39:32	TVO
2020-07-14 20:39:40	TVN
2020-07-14 20:40:22	TVO
2020-07-14 20:40:24	TVN
2020-07-14 20:41:18	TVO
2020-07-14 21:00:03	TVN
2020-07-15 00:05:37	TVO
2020-07-15 00:12:12	TVN
2020-07-13 11:30:06	TVO
2020-07-13 11:30:08	TVN
2020-07-13 11:43:07	TVN
